# Supplementary material for: Near-Unity Nitrate to Ammonia conversion via reactant enrichment at the solid-liquid interface
Source: Nat Commun. 2025 Jul 1;16:5715. doi: 10.1038/s41467-025-60671-y (PMC12219233; doi:10.1038/s41467-025-60671-y)
Supplement: Supplementary file 5 — Source Data [file 41467_2025_60671_MOESM5_ESM.xlsx]

## Sheet: Fig. 2e
	Ag-MoS2		MoS2
2-theta	Intensity (a.u.)	2-theta	Intensity (a.u.)
10	2755.48	10	2860.83
10.02	2648.55	10.02	2916.71
10.04	2739.89	10.04	2643.28
10.06	2578.96	10.06	2979.96
10.08	2345.61	10.08	2920.1
10.1	2808.97	10.1	2701.85
10.12	2581.92	10.12	2694.59
10.14	2552.25	10.14	2597.35
10.16	2647.86	10.16	2911.62
10.18	2612.06	10.18	2769.78
10.2	2867.1	10.2	2709.57
10.22	2548.12	10.22	2698.11
10.24	2693.53	10.24	2589.64
10.26	2559.07	10.26	2707.87
10.28	2419.77	10.28	2748.26
10.3	2626.63	10.3	2735.18
10.32	2468.4	10.32	2721.92
10.34	2528.13	10.34	2589.51
10.36	2197.74	10.36	2540.36
10.38	2473.67	10.38	2838.17
10.4	2378.79	10.4	2612.54
10.42	2225.92	10.42	2659.86
10.44	2386.76	10.44	2871.93
10.46	2302.14	10.46	2704.1
10.48	2446.19	10.48	2718.53
10.5	2355.68	10.5	2492.39
10.52	2367.82	10.52	2670.2
10.54	2431.76	10.54	2801.15
10.56	2452.14	10.56	2707.23
10.58	2506.72	10.58	2469.99
10.6	2441.78	10.6	2525.88
10.62	2506.77	10.62	2538.19
10.64	2303.65	10.64	2422.2
10.66	2422.14	10.66	2450.73
10.68	2252.03	10.68	2492.8
10.7	2214.68	10.7	2599.32
10.72	2272.84	10.72	2607.65
10.74	2274.09	10.74	2328.56
10.76	2173.59	10.76	2642.31
10.78	2169.61	10.78	2548.63
10.8	2208.51	10.8	2480.01
10.82	2261.35	10.82	2437.82
10.84	2308.45	10.84	2398.23
10.86	2166.94	10.86	2230.65
10.88	2221.62	10.88	2404.9
10.9	2116.47	10.9	2468.39
10.92	2034.96	10.92	2485.28
10.94	2159.25	10.94	2441.34
10.96	2071.9	10.96	2329.3
10.98	2165.09	10.98	2408.14
11	2171.17	11	2358.78
11.02	2129.88	11.02	2435.56
11.04	2284.87	11.04	2273.62
11.06	2207.55	11.06	2403.96
11.08	2029.18	11.08	2297.3
11.1	2098.83	11.1	2213.32
11.12	1987.12	11.12	2368.57
11.14	2075.03	11.14	2430.93
11.16	2107.52	11.16	2477.17
11.18	2125.02	11.18	2280.29
11.2	1950.61	11.2	2346.7
11.22	2100.87	11.22	2294.45
11.24	2274	11.24	2252.09
11.26	1928.17	11.26	2159.93
11.28	1922.76	11.28	2355.39
11.3	1930.55	11.3	2271.15
11.32	1992.16	11.32	2301.61
11.34	2081.34	11.34	2134.76
11.36	2046.47	11.36	2263.04
11.38	1962.27	11.38	2296.03
11.4	2075.15	11.4	2210.95
11.42	2219.91	11.42	2136.81
11.44	1830.86	11.44	2160.99
11.46	2057.73	11.46	2262.2
11.48	1917.48	11.48	2309.7
11.5	2050.48	11.5	2392.59
11.52	2022.11	11.52	2249.48
11.54	1853.51	11.54	2020.41
11.56	1898.15	11.56	2198.76
11.58	1983.68	11.58	2078.02
11.6	1959.46	11.6	2170.93
11.62	1967.79	11.62	2233.56
11.64	1926.48	11.64	2027.19
11.66	2023	11.66	2221.82
11.68	1864.78	11.68	2025.65
11.7	1956.57	11.7	2044.21
11.72	1917.33	11.72	2130.85
11.74	1877.89	11.74	2118.92
11.76	1874.18	11.76	2163.07
11.78	1829.49	11.78	2193.41
11.8	1843.54	11.8	2042.78
11.82	1830.01	11.82	1984.08
11.84	1910.64	11.84	2176.8
11.86	1823.24	11.86	2272.29
11.88	1848.8	11.88	2160
11.9	2006.79	11.9	1988.81
11.92	1964.24	11.92	1923.93
11.94	1870.82	11.94	2262.26
11.96	1876.79	11.96	2143.62
11.98	1925.27	11.98	2072.08
12	1893.47	12	2008.63
12.02	1736.63	12.02	1993.94
12.04	1793.62	12.04	2075.4
12.06	1754.17	12.06	1967.76
12.08	1944.64	12.08	2016.77
12.1	1650.66	12.1	1969.7
12.12	1800.58	12.12	2196.66
12.14	1731.68	12.14	1902.62
12.16	1750.35	12.16	1972.41
12.18	1794.57	12.18	2100.31
12.2	1563.94	12.2	2090.56
12.22	1685.05	12.22	1888
12.24	1664.23	12.24	2089.89
12.26	1710.32	12.26	2201.27
12.28	1781.71	12.28	2116.91
12.3	1787.77	12.3	2100.21
12.32	1782.79	12.32	1939.22
12.34	1702.13	12.34	2010.46
12.36	1906.23	12.36	1936.78
12.38	1805.41	12.38	1861.91
12.4	1755.28	12.4	1884.8
12.42	1692.54	12.42	1914.45
12.44	1457.5	12.44	1981.1
12.46	1702.03	12.46	2059.04
12.48	1847.57	12.48	1944.76
12.5	1675.74	12.5	1916.8
12.52	1648.07	12.52	2010.58
12.54	1819.91	12.54	1874.37
12.56	1694.92	12.56	1836.55
12.58	1642.52	12.58	1860.65
12.6	1626.34	12.6	1813.02
12.62	1670.02	12.62	1817.2
12.64	1803.46	12.64	1873.66
12.66	1775.02	12.66	1733.39
12.68	1690.34	12.68	1868.14
12.7	1659.47	12.7	1831.48
12.72	1645.88	12.72	1801.32
12.74	1679.11	12.74	1846.13
12.76	1797.08	12.76	1902.97
12.78	1645.91	12.78	1823.84
12.8	1533.09	12.8	1884.57
12.82	1775.64	12.82	1785.07
12.84	1718.31	12.84	1737.7
12.86	1635.3	12.86	1696.63
12.88	1656.26	12.88	1786.89
12.9	1646.19	12.9	1925.03
12.92	1692.26	12.92	1739.57
12.94	1474.09	12.94	1812.29
12.96	1649.8	12.96	1749.95
12.98	1549.01	12.98	1790.42
13	1674.56	13	1726.46
13.02	1650.26	13.02	1824.73
13.04	1758.34	13.04	1848.97
13.06	1675.48	13.06	1735
13.08	1648.45	13.08	1939.97
13.1	1567.08	13.1	1839.64
13.12	1607.48	13.12	1901.62
13.14	1681.92	13.14	1817.3
13.16	1577.18	13.16	1752.55
13.18	1624.65	13.18	1791.93
13.2	1453.06	13.2	1769.82
13.22	1550.21	13.22	1894.11
13.24	1579.61	13.24	1756.67
13.26	1553.78	13.26	1900.21
13.28	1544.95	13.28	1649.78
13.3	1467.86	13.3	1892.08
13.32	1585.67	13.32	1816.13
13.34	1476.18	13.34	1595.9
13.36	1570.24	13.36	1778.09
13.38	1635.71	13.38	1654.32
13.4	1502.21	13.4	1792.18
13.42	1344.07	13.42	1593.01
13.44	1529.6	13.44	1714.28
13.46	1554.13	13.46	1702.14
13.48	1648.58	13.48	1626.18
13.5	1611.41	13.5	1704.79
13.52	1579.12	13.52	1882.17
13.54	1577.47	13.54	1693.87
13.56	1518.29	13.56	1791.47
13.58	1652.18	13.58	1486.11
13.6	1544.21	13.6	1757.29
13.62	1709.33	13.62	1786.88
13.64	1588.61	13.64	1763.03
13.66	1545.63	13.66	1739.35
13.68	1508.39	13.68	1783.71
13.7	1398.77	13.7	1712.3
13.72	1637.27	13.72	1696.95
13.74	1534.42	13.74	1682.58
13.76	1618.28	13.76	1712.88
13.78	1625.31	13.78	1551.22
13.8	1542.6	13.8	1689.78
13.82	1633.2	13.82	1640.64
13.84	1480.67	13.84	1685.77
13.86	1354.73	13.86	1735.35
13.88	1485.39	13.88	1869.64
13.9	1428.53	13.9	1659.99
13.92	1482.65	13.92	1669.9
13.94	1438.42	13.94	1639.1
13.96	1567.3	13.96	1656.81
13.98	1511.58	13.98	1782.25
14	1461.09	14	1814.21
14.02	1564.96	14.02	1701.93
14.04	1491.41	14.04	1644.14
14.06	1589.39	14.06	1626.56
14.08	1442.88	14.08	1659.46
14.1	1489.09	14.1	1699.93
14.12	1609.08	14.12	1599.09
14.14	1418.16	14.14	1728.96
14.16	1577.61	14.16	1693.75
14.18	1495.18	14.18	1757.93
14.2	1554.43	14.2	1613.77
14.22	1491.58	14.22	1778.31
14.24	1494.6	14.24	1723.43
14.26	1506.06	14.26	1799.09
14.28	1433.9	14.28	1726.94
14.3	1501.05	14.3	1724.2
14.32	1543.51	14.32	1675.33
14.34	1460.33	14.34	1714.89
14.36	1385.43	14.36	1667.68
14.38	1586.75	14.38	1671.26
14.4	1526.41	14.4	1570.82
14.42	1506.87	14.42	1691.03
14.44	1653.75	14.44	1624.83
14.46	1382.1	14.46	1653.42
14.48	1517.13	14.48	1591.7
14.5	1526.42	14.5	1536.48
14.52	1499.25	14.52	1685.83
14.54	1481.91	14.54	1574.56
14.56	1577.05	14.56	1608.11
14.58	1449.32	14.58	1686.59
14.6	1517.83	14.6	1644.75
14.62	1405.91	14.62	1788.67
14.64	1455.03	14.64	1720.72
14.66	1562.69	14.66	1658.85
14.68	1580.83	14.68	1640.76
14.7	1562.52	14.7	1646.14
14.72	1470.34	14.72	1684.44
14.74	1512.82	14.74	1767.8
14.76	1461.47	14.76	1834.04
14.78	1619.56	14.78	1657.74
14.8	1442.52	14.8	1838.25
14.82	1402.61	14.82	1714.33
14.84	1546.74	14.84	1740.88
14.86	1598.25	14.86	1688.14
14.88	1368.55	14.88	1730.86
14.9	1573.15	14.9	1739.94
14.92	1492.9	14.92	1583.8
14.94	1423.2	14.94	1612.28
14.96	1423.17	14.96	1561.14
14.98	1585.25	14.98	1660.46
15	1528.15	15	1617.05
15.02	1492.97	15.02	1537.57
15.04	1433.77	15.04	1614.73
15.06	1451.6	15.06	1626.75
15.08	1474.79	15.08	1671.39
15.1	1583.79	15.1	1664.43
15.12	1371.76	15.12	1640.34
15.14	1457.27	15.14	1808.62
15.16	1456.05	15.16	1545.18
15.18	1497.23	15.18	1574.88
15.2	1539.55	15.2	1702.32
15.22	1468.72	15.22	1699.08
15.24	1424.64	15.24	1794.89
15.26	1455.87	15.26	1706.26
15.28	1459.44	15.28	1745.49
15.3	1513.15	15.3	1697.18
15.32	1526.55	15.32	1620.61
15.34	1415.71	15.34	1610.78
15.36	1465.39	15.36	1732.42
15.38	1514.53	15.38	1632.42
15.4	1399.33	15.4	1641.99
15.42	1485.73	15.42	1570.23
15.44	1497.12	15.44	1557.83
15.46	1458.35	15.46	1521.61
15.48	1485.68	15.48	1708.53
15.5	1511.3	15.5	1548.58
15.52	1479.48	15.52	1739.9
15.54	1329.87	15.54	1602.06
15.56	1423.66	15.56	1673.15
15.58	1509.38	15.58	1552.26
15.6	1531.7	15.6	1586.87
15.62	1376.48	15.62	1641.48
15.64	1465.72	15.64	1726.37
15.66	1480.3	15.66	1636.64
15.68	1533.67	15.68	1660.13
15.7	1449.35	15.7	1580.74
15.72	1484.44	15.72	1668.77
15.74	1413.39	15.74	1651.27
15.76	1568.83	15.76	1673.94
15.78	1521.88	15.78	1610.39
15.8	1391.49	15.8	1587.58
15.82	1501.37	15.82	1637.44
15.84	1499.42	15.84	1726.64
15.86	1390.88	15.86	1668.14
15.88	1598.9	15.88	1661.7
15.9	1450.35	15.9	1598.13
15.92	1592.54	15.92	1699.33
15.94	1561.05	15.94	1637.47
15.96	1551.19	15.96	1597.82
15.98	1385.91	15.98	1803.44
16	1433.84	16	1660.59
16.02	1606.52	16.02	1664.65
16.04	1412.46	16.04	1759.55
16.06	1408.28	16.06	1786.33
16.08	1478.22	16.08	1556.31
16.1	1384.35	16.1	1619.15
16.12	1520.16	16.12	1669.47
16.14	1384.22	16.14	1689.94
16.16	1533.41	16.16	1620.72
16.18	1510.5	16.18	1754.28
16.2	1562.46	16.2	1650.83
16.22	1536.96	16.22	1673.07
16.24	1537.16	16.24	1677.49
16.26	1494.1	16.26	1629.4
16.28	1481.32	16.28	1635.26
16.3	1497.73	16.3	1618.87
16.32	1525.88	16.32	1515.79
16.34	1525.21	16.34	1686.05
16.36	1600.79	16.36	1535.17
16.38	1511.83	16.38	1575.01
16.4	1439.67	16.4	1744.51
16.42	1508.7	16.42	1842.18
16.44	1504.96	16.44	1687.21
16.46	1531.44	16.46	1649.03
16.48	1501.86	16.48	1661.33
16.5	1584.59	16.5	1787.22
16.52	1593.59	16.52	1747.44
16.54	1546.79	16.54	1535.16
16.56	1562.61	16.56	1791.36
16.58	1461.22	16.58	1734.67
16.6	1413.68	16.6	1729.96
16.62	1623.56	16.62	1632.3
16.64	1557.68	16.64	1683.48
16.66	1472.84	16.66	1691.29
16.68	1521.55	16.68	1745.6
16.7	1564.89	16.7	1664.72
16.72	1516.83	16.72	1619
16.74	1544.78	16.74	1841.44
16.76	1523.37	16.76	1668.7
16.78	1489.99	16.78	1722.62
16.8	1510.36	16.8	1672.27
16.82	1611.44	16.82	1653.23
16.84	1404.28	16.84	1608.63
16.86	1628.05	16.86	1579.32
16.88	1517.07	16.88	1607.9
16.9	1459.16	16.9	1666.14
16.92	1492.29	16.92	1650.69
16.94	1593.04	16.94	1797.7
16.96	1523.69	16.96	1517.51
16.98	1440.38	16.98	1611.67
17	1403.29	17	1598.76
17.02	1402.36	17.02	1666.91
17.04	1470.09	17.04	1693.51
17.06	1693.36	17.06	1511.31
17.08	1405.47	17.08	1740.71
17.1	1481.75	17.1	1551.74
17.12	1324.13	17.12	1551.13
17.14	1408.7	17.14	1469.34
17.16	1522.44	17.16	1595.9
17.18	1436.54	17.18	1655.51
17.2	1451.57	17.2	1531.62
17.22	1419.12	17.22	1578.94
17.24	1448.4	17.24	1669.27
17.26	1577.46	17.26	1700.73
17.28	1414.59	17.28	1623.52
17.3	1500.25	17.3	1658.58
17.32	1524.03	17.32	1525.83
17.34	1569.9	17.34	1727.21
17.36	1490.6	17.36	1598.08
17.38	1370.78	17.38	1831.82
17.4	1386.97	17.4	1519.44
17.42	1542.31	17.42	1506.59
17.44	1315.05	17.44	1541.29
17.46	1390.41	17.46	1718.78
17.48	1279.88	17.48	1492.88
17.5	1470.22	17.5	1580.8
17.52	1384.04	17.52	1641.73
17.54	1591.97	17.54	1682.05
17.56	1342.99	17.56	1531.73
17.58	1360.86	17.58	1479.33
17.6	1421.74	17.6	1619.97
17.62	1316.93	17.62	1632.19
17.64	1433.48	17.64	1632.62
17.66	1438.61	17.66	1791.14
17.68	1618.98	17.68	1666.36
17.7	1463.66	17.7	1523.66
17.72	1386.79	17.72	1680.81
17.74	1364.89	17.74	1569.44
17.76	1406.22	17.76	1585.77
17.78	1426.81	17.78	1564.2
17.8	1349.3	17.8	1582.69
17.82	1440.39	17.82	1539.29
17.84	1381.5	17.84	1478.32
17.86	1500.26	17.86	1503.17
17.88	1437.78	17.88	1602.56
17.9	1329.09	17.9	1490.53
17.92	1442.63	17.92	1498.62
17.94	1506.71	17.94	1576.38
17.96	1459.26	17.96	1544.16
17.98	1470.15	17.98	1538.81
18	1396.17	18	1660.44
18.02	1354.73	18.02	1578.52
18.04	1310.35	18.04	1566.99
18.06	1557.87	18.06	1574.22
18.08	1489.31	18.08	1575.08
18.1	1373.33	18.1	1564.97
18.12	1466.53	18.12	1600.43
18.14	1507.68	18.14	1685.86
18.16	1413.41	18.16	1504.37
18.18	1474.29	18.18	1461.33
18.2	1314.03	18.2	1528.81
18.22	1432.58	18.22	1611.83
18.24	1316.6	18.24	1751.42
18.26	1422.9	18.26	1631.65
18.28	1414.88	18.28	1635.98
18.3	1231.36	18.3	1619.49
18.32	1499.53	18.32	1615.44
18.34	1463.54	18.34	1669.09
18.36	1324.21	18.36	1542.02
18.38	1424.26	18.38	1559.8
18.4	1350.58	18.4	1490.17
18.42	1353.64	18.42	1574.33
18.44	1419.56	18.44	1549.4
18.46	1315.3	18.46	1667.86
18.48	1433.52	18.48	1669.27
18.5	1420.53	18.5	1582.23
18.52	1486.37	18.52	1750.35
18.54	1395.49	18.54	1583.19
18.56	1435.13	18.56	1655.58
18.58	1289.65	18.58	1658.55
18.6	1430.54	18.6	1692.15
18.62	1609.72	18.62	1634.68
18.64	1427.43	18.64	1518.89
18.66	1331.37	18.66	1775.19
18.68	1417.4	18.68	1659.87
18.7	1221.83	18.7	1513.54
18.72	1361.74	18.72	1524.42
18.74	1414.68	18.74	1604.42
18.76	1495.42	18.76	1444.89
18.78	1367.26	18.78	1721.12
18.8	1394.25	18.8	1547.56
18.82	1339.89	18.82	1555.82
18.84	1380.66	18.84	1525.42
18.86	1408.23	18.86	1572.04
18.88	1462.19	18.88	1585.2
18.9	1306.78	18.9	1609.14
18.92	1401.58	18.92	1497.07
18.94	1417.24	18.94	1544.88
18.96	1406.35	18.96	1684.03
18.98	1405.03	18.98	1658.06
19	1349.6	19	1569.87
19.02	1355.62	19.02	1621.54
19.04	1323.21	19.04	1576.14
19.06	1370.7	19.06	1639.33
19.08	1458.81	19.08	1802.64
19.1	1376.18	19.1	1566.24
19.12	1357.91	19.12	1642.51
19.14	1501.63	19.14	1694.3
19.16	1253.15	19.16	1520.54
19.18	1445.58	19.18	1616
19.2	1445.92	19.2	1582.19
19.22	1464.84	19.22	1637.9
19.24	1379.67	19.24	1670.43
19.26	1462.57	19.26	1663.26
19.28	1426.35	19.28	1590.45
19.3	1476.11	19.3	1586.61
19.32	1370.01	19.32	1551.01
19.34	1420.03	19.34	1698.82
19.36	1372.81	19.36	1668.15
19.38	1225.6	19.38	1820.6
19.4	1246.44	19.4	1776.76
19.42	1361.49	19.42	1783.53
19.44	1432.47	19.44	1603.65
19.46	1357.24	19.46	1590.51
19.48	1415.57	19.48	1654.58
19.5	1290.09	19.5	1690.38
19.52	1505.07	19.52	1713.28
19.54	1497.89	19.54	1622.57
19.56	1628.37	19.56	1647.27
19.58	1483.85	19.58	1812.07
19.6	1510.57	19.6	1703.79
19.62	1277.83	19.62	1660.38
19.64	1413.77	19.64	1653.13
19.66	1358.12	19.66	1675.05
19.68	1297.16	19.68	1805.09
19.7	1383.06	19.7	1640.52
19.72	1509.35	19.72	1771.01
19.74	1482.99	19.74	1602.78
19.76	1495.02	19.76	1704.34
19.78	1326.06	19.78	1684.73
19.8	1511.53	19.8	1710.21
19.82	1454.13	19.82	1844.23
19.84	1482.83	19.84	1752.08
19.86	1457.33	19.86	1731.22
19.88	1479.26	19.88	1755.4
19.9	1409.24	19.9	1824.57
19.92	1476.37	19.92	1678.74
19.94	1460.16	19.94	1692.61
19.96	1403.97	19.96	1720.55
19.98	1433.95	19.98	1668.16
20	1336.45	20	1822.16
20.02	1469.29	20.02	1879.3
20.04	1473	20.04	1815.1
20.06	1525.89	20.06	1879.27
20.08	1425.25	20.08	1875.39
20.1	1424.26	20.1	1648.47
20.12	1480.64	20.12	1742.71
20.14	1447.04	20.14	1766.99
20.16	1573.95	20.16	1789.89
20.18	1511.31	20.18	1857.2
20.2	1424.59	20.2	1560.24
20.22	1420.89	20.22	1715.69
20.24	1476.57	20.24	1766.02
20.26	1418.13	20.26	1765.79
20.28	1578.98	20.28	1748.55
20.3	1467.01	20.3	1895.47
20.32	1496.62	20.32	1912.5
20.34	1410.75	20.34	1817.91
20.36	1403.15	20.36	1732.08
20.38	1429.61	20.38	1668.95
20.4	1359.76	20.4	1839.37
20.42	1395.52	20.42	1797.28
20.44	1499.92	20.44	1740.54
20.46	1562.02	20.46	1701.57
20.48	1661.18	20.48	1833.7
20.5	1477.75	20.5	1967.7
20.52	1492.86	20.52	1970.75
20.54	1402.15	20.54	1977.33
20.56	1583.49	20.56	1943.42
20.58	1422.64	20.58	1900.67
20.6	1489.28	20.6	1831.64
20.62	1476.95	20.62	1919.1
20.64	1397.95	20.64	1841.05
20.66	1603.22	20.66	1934.66
20.68	1507.31	20.68	1843.28
20.7	1454.27	20.7	1916.8
20.72	1476.63	20.72	1915.28
20.74	1511.14	20.74	1829.57
20.76	1555	20.76	2050.93
20.78	1365.41	20.78	1970.68
20.8	1478.14	20.8	1943.57
20.82	1560	20.82	1862.1
20.84	1570.05	20.84	1982.78
20.86	1531.98	20.86	1913.01
20.88	1493.76	20.88	2075.97
20.9	1405.23	20.9	2021.58
20.92	1789.68	20.92	2047.17
20.94	1570.46	20.94	1818.24
20.96	1573.48	20.96	1826.64
20.98	1528.3	20.98	1834.43
21	1546.64	21	1933.6
21.02	1544.22	21.02	2016.89
21.04	1544.85	21.04	1921.51
21.06	1582.44	21.06	1856.51
21.08	1527.14	21.08	1959.78
21.1	1575.65	21.1	2052.03
21.12	1684.72	21.12	1818.76
21.14	1664.49	21.14	1945.63
21.16	1567.18	21.16	2000.02
21.18	1562.55	21.18	2152.05
21.2	1689.15	21.2	1993.72
21.22	1574.1	21.22	2057.99
21.24	1704.19	21.24	1981.78
21.26	1731.64	21.26	1906.64
21.28	1731.3	21.28	1849.09
21.3	1584.46	21.3	1855.96
21.32	1571.81	21.32	2136.57
21.34	1535.21	21.34	2005.39
21.36	1573.8	21.36	2103.31
21.38	1577.22	21.38	2021.66
21.4	1555.82	21.4	2023.85
21.42	1647.64	21.42	2103.55
21.44	1582.42	21.44	2059.88
21.46	1599.15	21.46	2151.32
21.48	1736.61	21.48	1972.2
21.5	1680.71	21.5	2189.72
21.52	1465.77	21.52	2232.97
21.54	1494.8	21.54	2052.98
21.56	1624.13	21.56	2117.95
21.58	1730.73	21.58	2047.55
21.6	1610.73	21.6	2062.24
21.62	1658.98	21.62	2124.43
21.64	1606.68	21.64	2123.18
21.66	1701.92	21.66	2086.13
21.68	1651.76	21.68	2259.06
21.7	1646.95	21.7	2073.24
21.72	1685.89	21.72	2229.33
21.74	1714.51	21.74	2219.84
21.76	1825.64	21.76	2171.82
21.78	1729.41	21.78	2206.76
21.8	1809.27	21.8	2325.07
21.82	1695.93	21.82	2376.68
21.84	1776.99	21.84	2312.38
21.86	1709.78	21.86	2206.49
21.88	1697.75	21.88	2220.08
21.9	1650.1	21.9	2384.35
21.92	1600.83	21.92	2262.36
21.94	1854.51	21.94	2438.51
21.96	1879.06	21.96	2254.69
21.98	1677.96	21.98	2241.98
22	1923.62	22	2455.94
22.02	1968.78	22.02	2465.15
22.04	1985.92	22.04	2297.52
22.06	1944.26	22.06	2332.67
22.08	1837.4	22.08	2342.72
22.1	1735.66	22.1	2399
22.12	1704.42	22.12	2196.81
22.14	1850.58	22.14	2281.55
22.16	1888.61	22.16	2411.03
22.18	1850.34	22.18	2258.08
22.2	1889.22	22.2	2389.94
22.22	1930.53	22.22	2404.9
22.24	1870.18	22.24	2444.12
22.26	1745.22	22.26	2498.17
22.28	1851.7	22.28	2424.37
22.3	1802.41	22.3	2316.39
22.32	1826.83	22.32	2403.33
22.34	1764.85	22.34	2477.19
22.36	1958.82	22.36	2472.61
22.38	1955.15	22.38	2683.15
22.4	1889.46	22.4	2417.44
22.42	1804.52	22.42	2483.04
22.44	1823.84	22.44	2521.46
22.46	1991.66	22.46	2525.26
22.48	2127.61	22.48	2439.33
22.5	1943.14	22.5	2532.87
22.52	1811.39	22.52	2518.83
22.54	2014.46	22.54	2609.85
22.56	2054.4	22.56	2585.19
22.58	1821.89	22.58	2742.31
22.6	2003.65	22.6	2750.39
22.62	1942.64	22.62	2659.81
22.64	1938.28	22.64	2606.27
22.66	2077.29	22.66	2516.11
22.68	2011.35	22.68	2792.01
22.7	2163.1	22.7	2616.75
22.72	2175.31	22.72	2637.72
22.74	2191.63	22.74	2730.16
22.76	2039.68	22.76	2798.64
22.78	1944.84	22.78	2747.99
22.8	2014.22	22.8	2727.38
22.82	2094.8	22.82	2796.18
22.84	1921.55	22.84	2778.18
22.86	2106.35	22.86	2562.13
22.88	2181.18	22.88	2908.44
22.9	2149.07	22.9	2946.77
22.92	2265.91	22.92	2878.54
22.94	2134.29	22.94	2855.14
22.96	2157.1	22.96	2831.65
22.98	2100.06	22.98	2838.26
23	2060.82	23	2942.44
23.02	2195.7	23.02	3005.61
23.04	2167.76	23.04	2738.56
23.06	2071.99	23.06	3075.16
23.08	2161.26	23.08	2849.17
23.1	2242.35	23.1	2763.22
23.12	2247.54	23.12	2702.16
23.14	2385.47	23.14	2756.49
23.16	2159.88	23.16	2991.2
23.18	2267.89	23.18	2965.16
23.2	2372.88	23.2	2860.01
23.22	2328.81	23.22	2903.59
23.24	2350.17	23.24	3086.17
23.26	2245.47	23.26	3188.25
23.28	2383.13	23.28	3160.17
23.3	2367.71	23.3	2824.03
23.32	2367.34	23.32	3102.48
23.34	2363.27	23.34	3153.15
23.36	2358.88	23.36	3207.85
23.38	2431.97	23.38	3164.19
23.4	2345.35	23.4	3134.94
23.42	2528.58	23.42	3158.08
23.44	2533.09	23.44	3135.47
23.46	2456.06	23.46	3078.92
23.48	2465.28	23.48	3209.66
23.5	2395.99	23.5	3115.27
23.52	2482.5	23.52	3324.87
23.54	2512.01	23.54	3360.28
23.56	2428.59	23.56	3377.05
23.58	2517.41	23.58	3557.49
23.6	2274.49	23.6	3230.03
23.62	2377.3	23.62	3304.43
23.64	2483.5	23.64	3365.13
23.66	2459.09	23.66	3300.09
23.68	2635.23	23.68	3390.24
23.7	2472.5	23.7	3156.46
23.72	2457.45	23.72	3346.15
23.74	2417.48	23.74	3272.32
23.76	2741.13	23.76	3259.01
23.78	2654.42	23.78	3562.64
23.8	2668.75	23.8	3338.99
23.82	2623.07	23.82	3688.72
23.84	2630.54	23.84	3644.49
23.86	2545.51	23.86	3392.77
23.88	2706.93	23.88	3863.16
23.9	2860.71	23.9	3748.31
23.92	2837.36	23.92	3434.36
23.94	2684.32	23.94	3701.25
23.96	2731.93	23.96	3739.75
23.98	2930.63	23.98	3758.7
24	2838.97	24	3876.97
24.02	2752.62	24.02	3866.7
24.04	2815.21	24.04	3826.89
24.06	2825.85	24.06	3666.04
24.08	2898	24.08	3747.01
24.1	2756.2	24.1	3720.96
24.12	2862.99	24.12	3702.03
24.14	2875.92	24.14	3761.89
24.16	2984.66	24.16	4005.29
24.18	2942.09	24.18	3890.1
24.2	2756.96	24.2	4033.59
24.22	2883.79	24.22	4099.29
24.24	3007.03	24.24	3979.64
24.26	3037.2	24.26	3944.64
24.28	2863.4	24.28	3876.51
24.3	3019.12	24.3	3858.94
24.32	2820.91	24.32	4174.94
24.34	3245.02	24.34	4135.16
24.36	3162.99	24.36	4259.72
24.38	3046.35	24.38	4327.74
24.4	3122.56	24.4	4281.24
24.42	3144.44	24.42	4077.16
24.44	2981.79	24.44	4154.38
24.46	3137.95	24.46	4113.43
24.48	3207.35	24.48	4348.01
24.5	3224.62	24.5	4440.43
24.52	3049.49	24.52	4321.56
24.54	3146.34	24.54	4362.66
24.56	3323.93	24.56	4319.53
24.58	3301.49	24.58	4350.78
24.6	3178.73	24.6	4411.87
24.62	3167.62	24.62	4286.24
24.64	3520.52	24.64	4410.39
24.66	3298.19	24.66	4460.72
24.68	3274.92	24.68	4576.09
24.7	3108.62	24.7	4397.2
24.72	3270.5	24.72	4576.24
24.74	3448.21	24.74	4271.83
24.76	3277.91	24.76	4332.88
24.78	3270.24	24.78	4534.16
24.8	3427.38	24.8	4586.76
24.82	3511.12	24.82	4861.09
24.84	3392.14	24.84	4665.24
24.86	3227.81	24.86	4750.31
24.88	3484.07	24.88	4700.5
24.9	3464.09	24.9	4618.65
24.92	3607.18	24.92	4798.47
24.94	3400.8	24.94	4888.19
24.96	3543.88	24.96	4903.64
24.98	3535.83	24.98	4752.07
25	3652.32	25	4626.65
25.02	3413.51	25.02	4841.72
25.04	3485.65	25.04	4782.24
25.06	3627	25.06	4641.98
25.08	3535.08	25.08	4942.88
25.1	3581.4	25.1	4849.41
25.12	3531.1	25.12	5059.91
25.14	3635.95	25.14	4974.08
25.16	3690.13	25.16	4970.78
25.18	3599.59	25.18	4922.39
25.2	3730.29	25.2	4772.27
25.22	3672.65	25.22	4873.36
25.24	3540.13	25.24	5062.38
25.26	3628.18	25.26	5039.92
25.28	3611.34	25.28	4848.64
25.3	3521.88	25.3	5117.67
25.32	3687.25	25.32	4929.76
25.34	3893.77	25.34	4814.77
25.36	3687.46	25.36	4950.82
25.38	3799.23	25.38	5174.91
25.4	3681.88	25.4	4980.4
25.42	3606.16	25.42	4882.75
25.44	3442.55	25.44	5197.61
25.46	3675.03	25.46	5023.82
25.48	3523.14	25.48	5061.09
25.5	3632.13	25.5	4949.95
25.52	3632.24	25.52	5063.55
25.54	3951.56	25.54	5103.18
25.56	3750.8	25.56	5136.78
25.58	3861.26	25.58	5173.67
25.6	3561.26	25.6	4878.1
25.62	3710.46	25.62	5037.3
25.64	3651.97	25.64	5011.34
25.66	3759.05	25.66	4882.5
25.68	3785.58	25.68	4911.89
25.7	3878.64	25.7	5115.1
25.72	3679.81	25.72	4840.63
25.74	3624.7	25.74	4859.9
25.76	3903.1	25.76	5119.41
25.78	3656.14	25.78	4904.03
25.8	3682.84	25.8	4999.98
25.82	3747.76	25.82	4882.7
25.84	3850.64	25.84	4875.45
25.86	3590.07	25.86	5034.17
25.88	3581.68	25.88	4894.05
25.9	3337.2	25.9	4819.24
25.92	3815.08	25.92	4961.66
25.94	3623.27	25.94	4972.86
25.96	3775.11	25.96	4788.89
25.98	3824.8	25.98	4947.01
26	3442.77	26	4672.39
26.02	3532.16	26.02	4734.78
26.04	3491.72	26.04	4696.73
26.06	3686.09	26.06	4736.33
26.08	3601.66	26.08	4827.09
26.1	3314.81	26.1	4461.62
26.12	3548.84	26.12	4677.46
26.14	3509.08	26.14	4597.55
26.16	3602.11	26.16	4663.82
26.18	3531.14	26.18	4619.54
26.2	3381.95	26.2	4859.55
26.22	3544.84	26.22	4484.35
26.24	3511.72	26.24	4436.59
26.26	3558.43	26.26	4591.16
26.28	3478.43	26.28	4385.47
26.3	3365.68	26.3	4334.44
26.32	3688.65	26.32	4287.72
26.34	3498.98	26.34	4516.58
26.36	3152.32	26.36	4565.51
26.38	3218.48	26.38	4454.35
26.4	3214.94	26.4	4352.18
26.42	3331.24	26.42	4292.39
26.44	3342.23	26.44	4400.53
26.46	3315.7	26.46	4377.34
26.48	2918.14	26.48	4151.93
26.5	3383.17	26.5	4274.52
26.52	3150.39	26.52	4366.55
26.54	3215.14	26.54	4084.29
26.56	3163.73	26.56	4184.46
26.58	3282.18	26.58	4042.17
26.6	2954.92	26.6	4061.01
26.62	3053.39	26.62	3724.87
26.64	2716.28	26.64	3951.77
26.66	3040.93	26.66	4046.17
26.68	2979.24	26.68	4051.45
26.7	3102.07	26.7	3732.29
26.72	2918.87	26.72	3532.14
26.74	3016.19	26.74	3714.23
26.76	2867.28	26.76	3801.52
26.78	2981.61	26.78	3628.45
26.8	2921.05	26.8	3848.3
26.82	2721.28	26.82	3706.88
26.84	2851.07	26.84	3654.24
26.86	2776.33	26.86	3757.24
26.88	2698.71	26.88	3895.62
26.9	2716.16	26.9	3721.31
26.92	2739.96	26.92	3506
26.94	2704.8	26.94	3469.18
26.96	2655.21	26.96	3437.3
26.98	2499.58	26.98	3597.14
27	2696.91	27	3325.3
27.02	2563.55	27.02	3426.46
27.04	2539.76	27.04	3271.46
27.06	2425.68	27.06	3158.88
27.08	2717.26	27.08	3270.07
27.1	2681.3	27.1	3324.91
27.12	2568.22	27.12	3101.47
27.14	2510.26	27.14	3101.8
27.16	2487.96	27.16	2940.38
27.18	2457.71	27.18	3073.02
27.2	2428.49	27.2	2962.77
27.22	2372.38	27.22	2876.55
27.24	2227.15	27.24	3069.97
27.26	2236.91	27.26	2918.54
27.28	2154.84	27.28	2834.92
27.3	2331.04	27.3	2874.74
27.32	2100.83	27.32	3015.28
27.34	2320.15	27.34	2906.75
27.36	2156.2	27.36	2767.85
27.38	2167.1	27.38	2713.21
27.4	2124.87	27.4	2656.5
27.42	2127.44	27.42	2973.9
27.44	2239.34	27.44	2700.3
27.46	2175.3	27.46	2620.78
27.48	2199.66	27.48	2699.54
27.5	2138.05	27.5	2641.68
27.52	2046.58	27.52	2727.17
27.54	2137.18	27.54	2625.19
27.56	2145.5	27.56	2458.87
27.58	1905.86	27.58	2509.03
27.6	2094.34	27.6	2697.94
27.62	2084.5	27.62	2514.22
27.64	1873.61	27.64	2603.65
27.66	1845.94	27.66	2341.24
27.68	1923.6	27.68	2364.77
27.7	1869.39	27.7	2463.08
27.72	2055.42	27.72	2350.17
27.74	1918.05	27.74	2395.82
27.76	1846.3	27.76	2503.41
27.78	1928.65	27.78	2244.74
27.8	1800.31	27.8	2294.96
27.82	1778.89	27.82	2428.17
27.84	1834.18	27.84	2288.08
27.86	1708.91	27.86	2256.35
27.88	1809.25	27.88	2015.38
27.9	1791.41	27.9	2136.76
27.92	1617.07	27.92	2055.64
27.94	1616.74	27.94	2200.25
27.96	1610.79	27.96	2186.33
27.98	1697.62	27.98	2043.76
28	1639.85	28	2131.47
28.02	1613.87	28.02	2176.64
28.04	1709.96	28.04	2072.66
28.06	1564.92	28.06	2144.56
28.08	1541.6	28.08	2047.72
28.1	1462.17	28.1	1972.37
28.12	1672.73	28.12	1888.33
28.14	1640.17	28.14	2082.5
28.16	1555.48	28.16	2068.27
28.18	1579.9	28.18	1985.04
28.2	1381.44	28.2	1980.93
28.22	1355.08	28.22	1935.02
28.24	1514.65	28.24	1874.95
28.26	1520.56	28.26	1850.82
28.28	1528.01	28.28	1861.9
28.3	1379.57	28.3	1900.21
28.32	1405.62	28.32	1885.22
28.34	1482.53	28.34	1837.59
28.36	1553.84	28.36	1741.14
28.38	1264.53	28.38	1609.82
28.4	1358.63	28.4	1716.78
28.42	1358.7	28.42	1773.64
28.44	1289.06	28.44	1952.01
28.46	1315.05	28.46	1760.61
28.48	1333.43	28.48	1695.5
28.5	1406.94	28.5	1625.46
28.52	1169.49	28.52	1688.69
28.54	1196.99	28.54	1604.79
28.56	1258.23	28.56	1573.32
28.58	1308.95	28.58	1600.7
28.6	1393.96	28.6	1617.39
28.62	1325.27	28.62	1586.94
28.64	1271.26	28.64	1635.18
28.66	1346.71	28.66	1664.17
28.68	1166.45	28.68	1751.18
28.7	1148.19	28.7	1520
28.72	1298.1	28.72	1608.51
28.74	1305.37	28.74	1568.28
28.76	1345.35	28.76	1534.61
28.78	1356.22	28.78	1403.46
28.8	1221.23	28.8	1643.94
28.82	1214.68	28.82	1475.08
28.84	1318.27	28.84	1489.26
28.86	1149.34	28.86	1505.64
28.88	1143.23	28.88	1556.59
28.9	1123.52	28.9	1504.29
28.92	1346.48	28.92	1597.92
28.94	1401.88	28.94	1424.4
28.96	1188.12	28.96	1451.54
28.98	1172.42	28.98	1480.41
29	1094.5	29	1470.38
29.02	1156.06	29.02	1513.73
29.04	1218.96	29.04	1451.91
29.06	1177.38	29.06	1425.81
29.08	1109.88	29.08	1329.41
29.1	1181.14	29.1	1411.05
29.12	1137.3	29.12	1436.26
29.14	1137.4	29.14	1447.04
29.16	1219.97	29.16	1469.73
29.18	1080.85	29.18	1244.31
29.2	1149.4	29.2	1393.45
29.22	1049.2	29.22	1348.31
29.24	1114.74	29.24	1313.64
29.26	1173.05	29.26	1372.26
29.28	1088.15	29.28	1393.38
29.3	1046.98	29.3	1251.77
29.32	1147.49	29.32	1406.29
29.34	1026.19	29.34	1190.08
29.36	1205.21	29.36	1205.02
29.38	1231.09	29.38	1200.73
29.4	1237.17	29.4	1347.83
29.42	1028.24	29.42	1296.65
29.44	1116.91	29.44	1267.01
29.46	975.925	29.46	1338.01
29.48	1030.93	29.48	1214.83
29.5	1050.28	29.5	1167.31
29.52	1064.82	29.52	1390.53
29.54	977.035	29.54	1273.54
29.56	959.578	29.56	1234.4
29.58	1034.7	29.58	1228.32
29.6	1136.21	29.6	1315.1
29.62	981.392	29.62	1394.75
29.64	972.341	29.64	1252.66
29.66	946.21	29.66	1300.54
29.68	1008.67	29.68	1442.08
29.7	954.742	29.7	1228.29
29.72	1100.66	29.72	1124.34
29.74	1012.75	29.74	1196.96
29.76	1120.66	29.76	1174.14
29.78	1003.55	29.78	1139.74
29.8	840.387	29.8	1167.99
29.82	930.371	29.82	1268.56
29.84	957.741	29.84	1176.56
29.86	993.143	29.86	1235.84
29.88	965.468	29.88	1158.13
29.9	1027.28	29.9	1151.18
29.92	938.558	29.92	1272.81
29.94	957.916	29.94	1187.14
29.96	882.89	29.96	1153.14
29.98	942.7	29.98	1135.13
30	982.074	30	1172.25
30.02	903.441	30.02	1179.93
30.04	914.02	30.04	1023.05
30.06	968.2	30.06	1132.73
30.08	891.984	30.08	1086.51
30.1	911.775	30.1	1211.94
30.12	922.473	30.12	1131.02
30.14	883.567	30.14	1198.1
30.16	852.903	30.16	1240.25
30.18	922.172	30.18	1130.83
30.2	1008.34	30.2	1184.7
30.22	866.043	30.22	1110.93
30.24	903.527	30.24	1141.51
30.26	949.086	30.26	1086.21
30.28	811.599	30.28	1097.85
30.3	997.23	30.3	1180.16
30.32	943.51	30.32	1057.95
30.34	853.59	30.34	1036.44
30.36	879.821	30.36	1090.76
30.38	957.931	30.38	1075.68
30.4	917.101	30.4	906.643
30.42	876.904	30.42	1075.23
30.44	863.752	30.44	1030.52
30.46	926.246	30.46	1031.46
30.48	848.68	30.48	1036.66
30.5	929.336	30.5	1069.57
30.52	929.525	30.52	991.803
30.54	870.044	30.54	964.701
30.56	839.17	30.56	1015.4
30.58	842.368	30.58	1012.83
30.6	958.045	30.6	979.981
30.62	841.92	30.62	1016.29
30.64	843.111	30.64	1057.93
30.66	859.259	30.66	1145.2
30.68	844.337	30.68	1097.21
30.7	866.681	30.7	1098.43
30.72	926.274	30.72	1001.51
30.74	813.795	30.74	1157.41
30.76	923.617	30.76	1148.45
30.78	748.95	30.78	1090.96
30.8	742.224	30.8	931.565
30.82	732.589	30.82	943.981
30.84	811.354	30.84	981.269
30.86	787.158	30.86	1072.88
30.88	942.406	30.88	1017.8
30.9	910.613	30.9	1024.17
30.92	855.962	30.92	924.602
30.94	855.972	30.94	979.499
30.96	851.64	30.96	972.874
30.98	829.019	30.98	1114.66
31	884.492	31	1016.59
31.02	890.149	31.02	971.22
31.04	914.342	31.04	970.604
31.06	866.831	31.06	972.707
31.08	888.186	31.08	938.787
31.1	869.425	31.1	1053.62
31.12	851.946	31.12	905.051
31.14	886.708	31.14	993.408
31.16	875.441	31.16	1010.06
31.18	788.102	31.18	871.779
31.2	752.721	31.2	1026.26
31.22	901.033	31.22	944.816
31.24	797.561	31.24	961.554
31.26	849.722	31.26	1047.82
31.28	769.176	31.28	1079.57
31.3	945.431	31.3	1028.93
31.32	763.621	31.32	971.306
31.34	872.131	31.34	939.842
31.36	831.089	31.36	1038.64
31.38	842.894	31.38	1081.26
31.4	782.257	31.4	1007.76
31.42	902.59	31.42	853.132
31.44	867.652	31.44	995.945
31.46	928.169	31.46	1028.14
31.48	935.077	31.48	948.774
31.5	808.169	31.5	957.965
31.52	835.117	31.52	966.403
31.54	905.291	31.54	1017.83
31.56	890.11	31.56	1082.58
31.58	952.48	31.58	950.674
31.6	759.262	31.6	918.985
31.62	822.013	31.62	1121.63
31.64	846.157	31.64	1060.59
31.66	902.393	31.66	906.475
31.68	949.806	31.68	1020.26
31.7	856.343	31.7	1056.57
31.72	794.864	31.72	1000.52
31.74	850.041	31.74	922.151
31.76	806.201	31.76	968.013
31.78	931.728	31.78	1002.88
31.8	990.066	31.8	1041.24
31.82	911.893	31.82	1050.48
31.84	958.291	31.84	1047.14
31.86	1046.09	31.86	919.524
31.88	888.801	31.88	1017.34
31.9	932.451	31.9	1002.69
31.92	1043.77	31.92	972.527
31.94	847.865	31.94	1049.69
31.96	878.653	31.96	1029.13
31.98	925.224	31.98	1070.79
32	830.397	32	1111.38
32.02	978.328	32.02	1014.03
32.04	973.412	32.04	1083.36
32.06	976.932	32.06	1043.12
32.08	936.685	32.08	1198.03
32.1	934.46	32.1	939.875
32.12	863.892	32.12	1001.76
32.14	990.537	32.14	1110.84
32.16	1094.59	32.16	1162.71
32.18	1137.38	32.18	1034.6
32.2	1112.08	32.2	1136.21
32.22	1073.56	32.22	1154.45
32.24	1062.9	32.24	1215.02
32.26	1014.84	32.26	1213.27
32.28	1003.34	32.28	1167.4
32.3	1117.01	32.3	1224.29
32.32	1052.7	32.32	1168.79
32.34	1002.12	32.34	1198.15
32.36	1019.67	32.36	1162.26
32.38	1086.51	32.38	1258.68
32.4	1034.15	32.4	1329.79
32.42	1118.55	32.42	1119.75
32.44	1094.21	32.44	1173.1
32.46	1050.37	32.46	1268.63
32.48	1030.22	32.48	1208.95
32.5	1236.19	32.5	1116.59
32.52	1090.7	32.52	1314.32
32.54	1065.29	32.54	1195.38
32.56	1042.5	32.56	1174.56
32.58	1148.44	32.58	1163.07
32.6	1036.66	32.6	1189.74
32.62	1095.97	32.62	1193.24
32.64	1200.53	32.64	1010.87
32.66	1242.72	32.66	1063.88
32.68	1084.3	32.68	1235.57
32.7	1111.31	32.7	1201.74
32.72	1162.46	32.72	1208.68
32.74	1057.09	32.74	1240.21
32.76	1200.1	32.76	1247.3
32.78	1030.8	32.78	1202.02
32.8	980.54	32.8	1140.3
32.82	1039.21	32.82	1221.99
32.84	1227.65	32.84	1080.52
32.86	1058.66	32.86	1194.83
32.88	954.472	32.88	1167
32.9	1119.89	32.9	930.96
32.92	1028.02	32.92	1117.67
32.94	1107.87	32.94	1048.43
32.96	1079.73	32.96	1025.71
32.98	1035.18	32.98	1109.1
33	1119.08	33	1146.12
33.02	1068.64	33.02	971.061
33.04	984.82	33.04	1023.13
33.06	1092.34	33.06	1256.71
33.08	1036.75	33.08	1095.92
33.1	1184.48	33.1	1278.75
33.12	1007.53	33.12	1173.5
33.14	1052.67	33.14	1060.36
33.16	994.753	33.16	1181.69
33.18	956.033	33.18	939.181
33.2	956.343	33.2	1115.54
33.22	1104.17	33.22	1073.39
33.24	990.118	33.24	1142.46
33.26	1050.24	33.26	1162.34
33.28	1235.97	33.28	1105.69
33.3	1107.42	33.3	1045.29
33.32	1087.11	33.32	1062.1
33.34	1074.94	33.34	991.214
33.36	1074.73	33.36	1013.91
33.38	1111.52	33.38	1016.85
33.4	1004.31	33.4	1149.21
33.42	1027.09	33.42	1124.96
33.44	937.56	33.44	1115.66
33.46	1018.38	33.46	1110.31
33.48	1054.71	33.48	1078.28
33.5	1151.73	33.5	988.139
33.52	1020.19	33.52	1050.36
33.54	1027.18	33.54	970.811
33.56	994.439	33.56	1155.65
33.58	919.575	33.58	1162.66
33.6	1021.71	33.6	1143.45
33.62	921.789	33.62	1009.6
33.64	940.188	33.64	1028.11
33.66	920.553	33.66	1098.34
33.68	969.868	33.68	1015.52
33.7	857.267	33.7	1141.12
33.72	949.215	33.72	1075.48
33.74	965.295	33.74	1130.17
33.76	1004.68	33.76	1061.58
33.78	1092.95	33.78	925.853
33.8	915.615	33.8	978.821
33.82	1041.32	33.82	1034.22
33.84	1123.82	33.84	1061.12
33.86	939.951	33.86	1044.79
33.88	990.966	33.88	1225.34
33.9	987.178	33.9	1156.56
33.92	975.24	33.92	1031.97
33.94	845.564	33.94	1054.83
33.96	942.43	33.96	987.743
33.98	1094.61	33.98	1032.44
34	1010.04	34	1027.34
34.02	869.496	34.02	1036.3
34.04	1014.93	34.04	925.667
34.06	946.387	34.06	959.33
34.08	1053.95	34.08	983.29
34.1	945.771	34.1	1122.37
34.12	1021.36	34.12	1042.71
34.14	1030.82	34.14	1075.93
34.16	1087.29	34.16	1009.36
34.18	939.573	34.18	958.898
34.2	930.334	34.2	1073.18
34.22	1131.83	34.22	1018.82
34.24	869.147	34.24	1012.88
34.26	935.816	34.26	1034.1
34.28	965.289	34.28	1015.36
34.3	976.128	34.3	975.061
34.32	1041.12	34.32	867.235
34.34	1079.93	34.34	1036.73
34.36	1021.89	34.36	1031.42
34.38	987.219	34.38	1019.18
34.4	1086.13	34.4	934.141
34.42	1067.98	34.42	948.949
34.44	840.686	34.44	1005.68
34.46	928.656	34.46	1086.34
34.48	940.677	34.48	1028.59
34.5	907.44	34.5	1024.92
34.52	958.396	34.52	1042.01
34.54	974.687	34.54	1004.7
34.56	1052.47	34.56	941.68
34.58	914.504	34.58	1004
34.6	990.759	34.6	1046.76
34.62	1050.84	34.62	1039.55
34.64	973.854	34.64	1024.55
34.66	1029.8	34.66	1047.79
34.68	915.386	34.68	1020.47
34.7	991.15	34.7	990.415
34.72	996.964	34.72	986.159
34.74	941.198	34.74	955.6
34.76	1061.89	34.76	1038.28
34.78	1020.71	34.78	911.04
34.8	937.21	34.8	1044.4
34.82	926.229	34.82	984.169
34.84	885.784	34.84	940.471
34.86	1001.34	34.86	969.075
34.88	1005.64	34.88	1131.99
34.9	976.2	34.9	1091.42
34.92	1001.28	34.92	1017.58
34.94	949.802	34.94	959.419
34.96	999.493	34.96	1044.34
34.98	985.942	34.98	878.353
35	971.396	35	916.066
35.02	978.7	35.02	934.545
35.04	1007.41	35.04	984.005
35.06	1049.05	35.06	927.277
35.08	830.355	35.08	985.573
35.1	982.684	35.1	998.449
35.12	937.66	35.12	986.271
35.14	952.613	35.14	951.897
35.16	916.543	35.16	1006.18
35.18	1005.93	35.18	834.396
35.2	1076.29	35.2	904.545
35.22	917.603	35.22	1054.58
35.24	990.366	35.24	999.158
35.26	988.396	35.26	964.419
35.28	928.966	35.28	920.79
35.3	1050.44	35.3	910.015
35.32	894.91	35.32	974.862
35.34	993.522	35.34	793.814
35.36	875.984	35.36	1020.46
35.38	838.033	35.38	993.037
35.4	861.853	35.4	971.013
35.42	872.388	35.42	1042.38
35.44	1024.9	35.44	1064.93
35.46	962.178	35.46	962.446
35.48	918.189	35.48	1014.71
35.5	940.337	35.5	829.91
35.52	889.319	35.52	907.782
35.54	874.05	35.54	1021.26
35.56	898.156	35.56	934.995
35.58	996.981	35.58	954.77
35.6	844.436	35.6	886.791
35.62	948.661	35.62	977.488
35.64	864.335	35.64	1047.03
35.66	1006.43	35.66	1003.94
35.68	872.956	35.68	903.327
35.7	865.603	35.7	989.994
35.72	848.845	35.72	906.549
35.74	893.038	35.74	888.375
35.76	869.397	35.76	1022.45
35.78	866.643	35.78	943.017
35.8	906.697	35.8	1047.33
35.82	923.906	35.82	869.793
35.84	968.635	35.84	1033.3
35.86	829.136	35.86	1069.91
35.88	910.11	35.88	1009.53
35.9	869.96	35.9	892.874
35.92	819.644	35.92	944.544
35.94	923.616	35.94	883.639
35.96	854.146	35.96	936.107
35.98	940.015	35.98	865.392
36	869.735	36	927.05
36.02	862.791	36.02	935.114
36.04	860.995	36.04	1001.94
36.06	960.47	36.06	981.799
36.08	793.976	36.08	880.627
36.1	951.003	36.1	814.706
36.12	967.67	36.12	907.107
36.14	878.985	36.14	907.369
36.16	928.649	36.16	937.407
36.18	844.293	36.18	921.382
36.2	870.881	36.2	994.373
36.22	1005.4	36.22	915.369
36.24	901.734	36.24	875
36.26	929.122	36.26	920.199
36.28	862.116	36.28	854.607
36.3	849.532	36.3	973.422
36.32	782.854	36.32	863.999
36.34	959.706	36.34	956.212
36.36	870.056	36.36	988.715
36.38	848.712	36.38	845.477
36.4	904.45	36.4	910.235
36.42	994.794	36.42	953.13
36.44	855.95	36.44	958.719
36.46	853.962	36.46	844.597
36.48	920.567	36.48	847.09
36.5	845.036	36.5	938.531
36.52	796.103	36.52	789.174
36.54	862.407	36.54	923.558
36.56	791.13	36.56	927.72
36.58	780.707	36.58	885.81
36.6	760.271	36.6	942.659
36.62	875.328	36.62	742.748
36.64	853.747	36.64	988.737
36.66	807.408	36.66	829.699
36.68	840.826	36.68	732.897
36.7	771.574	36.7	943.929
36.72	861.563	36.72	994.588
36.74	952.887	36.74	922.65
36.76	810.221	36.76	862.599
36.78	886.909	36.78	809.067
36.8	819.335	36.8	933.661
36.82	827.799	36.82	925.551
36.84	866.596	36.84	855.926
36.86	804.206	36.86	897.409
36.88	854.167	36.88	919.273
36.9	804.397	36.9	881.324
36.92	867.89	36.92	906.744
36.94	839.44	36.94	845.546
36.96	813.151	36.96	734.251
36.98	885.666	36.98	913.05
37	948.856	37	889.307
37.02	796.375	37.02	941.042
37.04	798.342	37.04	875.011
37.06	892.874	37.06	757.574
37.08	800.127	37.08	833.443
37.1	734.251	37.1	851.56
37.12	778.199	37.12	850.861
37.14	747.747	37.14	789.638
37.16	806.071	37.16	788.245
37.18	819.307	37.18	924.271
37.2	844.8	37.2	817.693
37.22	795.955	37.22	788.642
37.24	776.442	37.24	857.278
37.26	825.922	37.26	891.895
37.28	735.277	37.28	854.51
37.3	775.362	37.3	818.645
37.32	844.79	37.32	840.583
37.34	863.831	37.34	842.78
37.36	884.606	37.36	801.816
37.38	876.719	37.38	755.924
37.4	791.013	37.4	806.159
37.42	807.942	37.42	831.896
37.44	908.836	37.44	855.091
37.46	750.367	37.46	859.907
37.48	703.55	37.48	808.156
37.5	803.116	37.5	785.981
37.52	758.32	37.52	830.792
37.54	722.687	37.54	935.435
37.56	735.076	37.56	943.691
37.58	634.747	37.58	872.13
37.6	726.575	37.6	778.507
37.62	851.787	37.62	892.489
37.64	714.959	37.64	796.796
37.66	694.516	37.66	770.695
37.68	769.605	37.68	732.404
37.7	731.869	37.7	772.161
37.72	835.881	37.72	879.204
37.74	832.523	37.74	873.703
37.76	778.04	37.76	727.967
37.78	833.736	37.78	947.208
37.8	852.737	37.8	816.916
37.82	824.543	37.82	687.701
37.84	848.268	37.84	769.312
37.86	838.467	37.86	779.276
37.88	744.821	37.88	805.992
37.9	823.238	37.9	862.464
37.92	724.833	37.92	842.048
37.94	677.07	37.94	759.172
37.96	804.734	37.96	681.838
37.98	870.998	37.98	781.412
38	738.728	38	772.816
38.02	808.716	38.02	688.234
38.04	813.156	38.04	819.512
38.06	724.64	38.06	813.821
38.08	771.482	38.08	729.858
38.1	742.898	38.1	766.13
38.12	783.02	38.12	674.628
38.14	862.842	38.14	769.431
38.16	790.307	38.16	749.675
38.18	728.816	38.18	710.68
38.2	651.414	38.2	681.587
38.22	736.647	38.22	762.802
38.24	716.861	38.24	713.276
38.26	784.011	38.26	745.047
38.28	718.499	38.28	833.902
38.3	725.792	38.3	777.478
38.32	719.373	38.32	748.999
38.34	721.909	38.34	782.538
38.36	730.255	38.36	750.462
38.38	791.029	38.38	767.278
38.4	761.774	38.4	768.945
38.42	815.895	38.42	801.607
38.44	700.157	38.44	753.089
38.46	726.319	38.46	742.727
38.48	680.75	38.48	772.579
38.5	742.139	38.5	744.397
38.52	685.234	38.52	779.699
38.54	694.511	38.54	727.656
38.56	846.306	38.56	717.066
38.58	793.612	38.58	866.419
38.6	740.091	38.6	767.5
38.62	764.855	38.62	789.259
38.64	732.476	38.64	773.107
38.66	654.141	38.66	769.314
38.68	768.853	38.68	816.033
38.7	802.044	38.7	815.593
38.72	707.496	38.72	727.249
38.74	709.468	38.74	758.697
38.76	738.095	38.76	831.955
38.78	751.602	38.78	751.582
38.8	761.402	38.8	725.323
38.82	727.144	38.82	801.413
38.84	717.154	38.84	603.354
38.86	774.654	38.86	824.887
38.88	797.592	38.88	693.342
38.9	807.859	38.9	772.871
38.92	705.198	38.92	754.889
38.94	698.92	38.94	694.383
38.96	743.505	38.96	741.102
38.98	748.309	38.98	656.458
39	718.759	39	663.856
39.02	817.389	39.02	691.17
39.04	774.692	39.04	751.967
39.06	607.862	39.06	748.823
39.08	725.071	39.08	733.619
39.1	661.318	39.1	854.467
39.12	674.627	39.12	781.485
39.14	687.824	39.14	646.893
39.16	782.328	39.16	734.985
39.18	781.054	39.18	729.163
39.2	690.612	39.2	729.089
39.22	702.99	39.22	657.393
39.24	678.448	39.24	745.576
39.26	686.774	39.26	717.673
39.28	704.383	39.28	769.989
39.3	760.963	39.3	784.07
39.32	834.413	39.32	689.089
39.34	755.147	39.34	717.847
39.36	662.618	39.36	748.198
39.38	679.284	39.38	736.207
39.4	691.87	39.4	865.596
39.42	582.573	39.42	726.337
39.44	732.053	39.44	748.041
39.46	686.843	39.46	716.703
39.48	706.768	39.48	757.446
39.5	619.008	39.5	790.515
39.52	774.82	39.52	784.899
39.54	779.061	39.54	761.912
39.56	721.43	39.56	800.865
39.58	858.584	39.58	646.614
39.6	746.715	39.6	713.905
39.62	712.11	39.62	794.454
39.64	806.328	39.64	784.399
39.66	750.062	39.66	776.182
39.68	757.428	39.68	799.677
39.7	765.964	39.7	660.222
39.72	640.421	39.72	877.317
39.74	795.058	39.74	741.519
39.76	801.994	39.76	796.054
39.78	702.979	39.78	724.272
39.8	743.628	39.8	810.669
39.82	628.802	39.82	756.045
39.84	736.254	39.84	756.865
39.86	694.721	39.86	789.837
39.88	796.146	39.88	743.147
39.9	713.711	39.9	774.353
39.92	659.128	39.92	805.84
39.94	710.394	39.94	804.41
39.96	721.56	39.96	753.309
39.98	738.67	39.98	826.163
40	755.899	40	685.972
40.02	698.977	40.02	794.997
40.04	762.784	40.04	801.535
40.06	714.271	40.06	797.127
40.08	694.779	40.08	795.558
40.1	695.142	40.1	734.627
40.12	666.916	40.12	765.841
40.14	705.025	40.14	909.095
40.16	719.932	40.16	792.868
40.18	705.878	40.18	789.296
40.2	714.881	40.2	713.473
40.22	666.558	40.22	753.871
40.24	790.755	40.24	811.068
40.26	732.982	40.26	776.226
40.28	692.324	40.28	821.08
40.3	714.169	40.3	736.134
40.32	711.684	40.32	734.142
40.34	703.587	40.34	775.747
40.36	721.095	40.36	770.686
40.38	685.716	40.38	823.601
40.4	787.451	40.4	845.238
40.42	665.605	40.42	764.572
40.44	684.13	40.44	779.689
40.46	694.197	40.46	736.062
40.48	715.132	40.48	736.252
40.5	719.551	40.5	780.658
40.52	829.834	40.52	770.595
40.54	741.615	40.54	864.816
40.56	698.09	40.56	756.904
40.58	706.973	40.58	716.61
40.6	764.672	40.6	670.342
40.62	807.358	40.62	726.589
40.64	759.351	40.64	759.118
40.66	739.809	40.66	773.891
40.68	748.287	40.68	777.172
40.7	766.75	40.7	771.012
40.72	696.881	40.72	867.826
40.74	721.411	40.74	771.347
40.76	673.717	40.76	877.365
40.78	659.27	40.78	778.601
40.8	733.212	40.8	732.135
40.82	701.449	40.82	700.658
40.84	734.266	40.84	877.801
40.86	715.395	40.86	850.098
40.88	722.719	40.88	854.039
40.9	775.972	40.9	865.766
40.92	709.846	40.92	665.457
40.94	676.093	40.94	770.578
40.96	642.296	40.96	848.914
40.98	735.263	40.98	791.441
41	697.281	41	884.695
41.02	812.74	41.02	833.924
41.04	669.014	41.04	802.291
41.06	764.031	41.06	781.614
41.08	678.764	41.08	741.426
41.1	724.956	41.1	800.929
41.12	863.496	41.12	905.239
41.14	781.756	41.14	746.79
41.16	686.113	41.16	770.082
41.18	733.787	41.18	788.832
41.2	688.178	41.2	797.176
41.22	773.156	41.22	767.154
41.24	706.274	41.24	855.757
41.26	803.155	41.26	834.59
41.28	729.526	41.28	817.277
41.3	772.009	41.3	785.737
41.32	838.652	41.32	812.965
41.34	736.968	41.34	854.227
41.36	813.645	41.36	932.32
41.38	710.254	41.38	852.245
41.4	708.973	41.4	779.079
41.42	749.361	41.42	903.867
41.44	760.835	41.44	828.019
41.46	769.634	41.46	922.873
41.48	754.502	41.48	826.946
41.5	734.91	41.5	929.283
41.52	772.87	41.52	791.984
41.54	824.077	41.54	877.674
41.56	781.051	41.56	927.651
41.58	714.215	41.58	845.935
41.6	796.638	41.6	837.401
41.62	859.912	41.62	847.394
41.64	812.842	41.64	849.702
41.66	732.86	41.66	883.226
41.68	690.862	41.68	772.572
41.7	841.651	41.7	889.806
41.72	788.155	41.72	806.56
41.74	848.037	41.74	974.957
41.76	791.811	41.76	921.119
41.78	805.217	41.78	911.719
41.8	818.376	41.8	950.209
41.82	835.579	41.82	809.561
41.84	873.216	41.84	925.544
41.86	807.77	41.86	962.977
41.88	868.37	41.88	905.395
41.9	779.938	41.9	937.375
41.92	878.984	41.92	1023.44
41.94	821.249	41.94	832.973
41.96	811.678	41.96	824.513
41.98	836.644	41.98	872.85
42	937.328	42	904.789
42.02	814.644	42.02	980.654
42.04	902.284	42.04	1001.49
42.06	843.118	42.06	952.277
42.08	847.665	42.08	1071.13
42.1	777.38	42.1	965.241
42.12	806.168	42.12	886.475
42.14	912.45	42.14	1002.38
42.16	841.671	42.16	898.017
42.18	782.173	42.18	982.725
42.2	781.247	42.2	965.637
42.22	853.265	42.22	983.571
42.24	838.239	42.24	1029.39
42.26	896.162	42.26	1056.69
42.28	871.043	42.28	911.822
42.3	881.24	42.3	957.659
42.32	922.013	42.32	1013.83
42.34	869.511	42.34	1026.78
42.36	862.336	42.36	964.913
42.38	761.344	42.38	1039.22
42.4	973.591	42.4	1016.76
42.42	980.666	42.42	1014.72
42.44	811.28	42.44	1029.27
42.46	970.679	42.46	1047.06
42.48	885.671	42.48	972.714
42.5	982.127	42.5	1164.47
42.52	914.605	42.52	896.731
42.54	892.948	42.54	954.818
42.56	904.082	42.56	1139.72
42.58	889.967	42.58	1148.35
42.6	983.577	42.6	962.379
42.62	966.587	42.62	1148.02
42.64	946.051	42.64	1057.65
42.66	926.143	42.66	1099.17
42.68	1041.27	42.68	1117.05
42.7	938.771	42.7	885.651
42.72	894.998	42.72	1134.96
42.74	830.036	42.74	1024.93
42.76	925.54	42.76	1051.99
42.78	941.092	42.78	1154.88
42.8	922.074	42.8	1203.61
42.82	991.691	42.82	1106.19
42.84	1010.6	42.84	1150.66
42.86	975.553	42.86	1146.61
42.88	944.477	42.88	1071.75
42.9	972.523	42.9	1161.36
42.92	1009.17	42.92	1084.6
42.94	980.59	42.94	1162.05
42.96	1026.39	42.96	1024.61
42.98	958.685	42.98	992.376
43	994.523	43	1124.7
43.02	1070.29	43.02	1075.84
43.04	928.103	43.04	1062.77
43.06	1020.65	43.06	1135.94
43.08	967.586	43.08	1092.08
43.1	1067.26	43.1	1138.85
43.12	914.094	43.12	1224.88
43.14	894.765	43.14	1130.56
43.16	910.666	43.16	1157.28
43.18	1023.05	43.18	1360.53
43.2	1089.27	43.2	1170.54
43.22	952.428	43.22	1167.55
43.24	1050.24	43.24	1115.54
43.26	1037.91	43.26	1258.69
43.28	905.218	43.28	1171.64
43.3	1034.39	43.3	1131.76
43.32	1024.75	43.32	1150.03
43.34	986.652	43.34	1150.62
43.36	891.097	43.36	1119.75
43.38	1051.25	43.38	1136.49
43.4	966.387	43.4	1084.31
43.42	1014.18	43.42	1091.03
43.44	934.137	43.44	1207.01
43.46	967.547	43.46	1107.33
43.48	946.407	43.48	1133.45
43.5	964.278	43.5	1061.14
43.52	993.674	43.52	1141.88
43.54	815.84	43.54	1156.66
43.56	1015.28	43.56	1165.48
43.58	1073.01	43.58	1169.67
43.6	958.448	43.6	1165.57
43.62	901.511	43.62	1155.09
43.64	1059.49	43.64	1020.66
43.66	993.726	43.66	1120.1
43.68	1027	43.68	1213.42
43.7	981.129	43.7	1154.52
43.72	941.757	43.72	1059.47
43.74	1014.32	43.74	1113.22
43.76	952.528	43.76	1147.45
43.78	993.595	43.78	1171.6
43.8	893.925	43.8	1120.27
43.82	1024.88	43.82	1124.55
43.84	1021.7	43.84	1125.07
43.86	893.083	43.86	1192.57
43.88	906.359	43.88	1129.72
43.9	962.702	43.9	1019.54
43.92	951.686	43.92	1140.55
43.94	907.833	43.94	1058.67
43.96	1061.13	43.96	1107.12
43.98	979.995	43.98	1131.77
44	881.805	44	1193.83
44.02	939.243	44.02	1113.01
44.04	855.45	44.04	1025.58
44.06	898.186	44.06	1073.29
44.08	894.534	44.08	1142.87
44.1	986.237	44.1	1201.37
44.12	1025.71	44.12	1148.81
44.14	868.329	44.14	1155.85
44.16	1010.85	44.16	1162.41
44.18	934.596	44.18	1167.7
44.2	930.696	44.2	1022.29
44.22	852.59	44.22	1046.24
44.24	1029.4	44.24	1062.14
44.26	1028.51	44.26	1125.21
44.28	964.879	44.28	1055.66
44.3	958.477	44.3	1030.79
44.32	973.955	44.32	1110.46
44.34	937.184	44.34	1172.05
44.36	847.942	44.36	1162.38
44.38	912.94	44.38	1053.55
44.4	958.721	44.4	1024.4
44.42	1002.61	44.42	929.059
44.44	924.324	44.44	1056.8
44.46	869.565	44.46	1068.15
44.48	923.645	44.48	1039.42
44.5	956.929	44.5	1142.76
44.52	954.091	44.52	909.08
44.54	862.559	44.54	1041.97
44.56	1009.02	44.56	1052.3
44.58	791.785	44.58	1041.79
44.6	769.549	44.6	1031.94
44.62	907.187	44.62	1136.17
44.64	998.713	44.64	1099.78
44.66	841.073	44.66	1079.09
44.68	886.089	44.68	1145.76
44.7	930.455	44.7	1018.68
44.72	870.392	44.72	1047.23
44.74	871.907	44.74	1175.89
44.76	903.712	44.76	1030.83
44.78	801.208	44.78	1040.28
44.8	844.442	44.8	1030.32
44.82	884.233	44.82	1009.65
44.84	893.606	44.84	1099.88
44.86	922.435	44.86	938.003
44.88	802.24	44.88	894.708
44.9	920.103	44.9	859.67
44.92	863.783	44.92	978.059
44.94	876.345	44.94	1037.71
44.96	901.009	44.96	945.584
44.98	841.614	44.98	1031.78
45	841.851	45	1041.58
45.02	927.506	45.02	1031.41
45.04	869.353	45.04	931.458
45.06	902.185	45.06	987.317
45.08	867.743	45.08	1045.57
45.1	829.944	45.1	959.107
45.12	867.198	45.12	1011.85
45.14	803.201	45.14	1038.16
45.16	845.941	45.16	916.444
45.18	755.028	45.18	845.727
45.2	848.647	45.2	1038.13
45.22	774.84	45.22	974.243
45.24	928.261	45.24	965.955
45.26	934.449	45.26	1028.51
45.28	794.924	45.28	879.808
45.3	871.487	45.3	954.869
45.32	714.146	45.32	832.452
45.34	783.813	45.34	969.33
45.36	800.844	45.36	832.532
45.38	900.317	45.38	900.328
45.4	821.646	45.4	973.536
45.42	819.494	45.42	990.144
45.44	835.536	45.44	813.989
45.46	838.007	45.46	868.147
45.48	753.973	45.48	928.703
45.5	874.731	45.5	706.117
45.52	838.18	45.52	809.535
45.54	807.805	45.54	900.632
45.56	829.227	45.56	819.999
45.58	799.963	45.58	959.71
45.6	915.771	45.6	889.779
45.62	814.651	45.62	949.585
45.64	810.103	45.64	854.76
45.66	774.722	45.66	913.338
45.68	905.484	45.68	1018.53
45.7	793.258	45.7	909.481
45.72	745.528	45.72	959.329
45.74	741.445	45.74	1025.67
45.76	770.743	45.76	826.365
45.78	724.934	45.78	906.161
45.8	913.262	45.8	906.558
45.82	812.616	45.82	884.365
45.84	778.124	45.84	769.388
45.86	859.892	45.86	859.668
45.88	783.976	45.88	790.11
45.9	719.302	45.9	897.932
45.92	816.929	45.92	938.721
45.94	856.905	45.94	788.057
45.96	877.892	45.96	861.753
45.98	784.616	45.98	880.19
46	788.312	46	903.312
46.02	827.59	46.02	904.761
46.04	717.231	46.04	790.179
46.06	777.701	46.06	806.733
46.08	706.728	46.08	864.485
46.1	727.546	46.1	878.989
46.12	717.677	46.12	935.167
46.14	756.729	46.14	995.403
46.16	828.339	46.16	882.622
46.18	794.572	46.18	875.326
46.2	748.214	46.2	803.246
46.22	781.618	46.22	863.825
46.24	829.088	46.24	836.444
46.26	754.723	46.26	830.738
46.28	679.172	46.28	930.423
46.3	730.723	46.3	865.992
46.32	659.566	46.32	860.002
46.34	792.665	46.34	900.113
46.36	767.89	46.36	795.815
46.38	806.987	46.38	815.698
46.4	777.185	46.4	737.303
46.42	743.91	46.42	707.517
46.44	748.775	46.44	831.281
46.46	678.014	46.46	805.083
46.48	712.604	46.48	766.335
46.5	765.534	46.5	865.799
46.52	739.341	46.52	823.412
46.54	723.178	46.54	867.571
46.56	827.949	46.56	829.405
46.58	801.186	46.58	791.066
46.6	746.091	46.6	724.615
46.62	688.081	46.62	794.438
46.64	687.816	46.64	736.325
46.66	659.847	46.66	772.305
46.68	755.716	46.68	770.8
46.7	873.474	46.7	829.674
46.72	727.532	46.72	726.988
46.74	728.928	46.74	848.022
46.76	768.889	46.76	755.428
46.78	742.259	46.78	862.046
46.8	696.66	46.8	863.137
46.82	719.921	46.82	873.019
46.84	743.466	46.84	758.15
46.86	688.602	46.86	820.323
46.88	685.388	46.88	744.249
46.9	768.856	46.9	789.493
46.92	665.944	46.92	720.303
46.94	704.556	46.94	771.903
46.96	665.006	46.96	796.771
46.98	759.567	46.98	870.175
47	693.515	47	817.664
47.02	715.93	47.02	755.317
47.04	735.374	47.04	725.243
47.06	664.702	47.06	770.299
47.08	712.523	47.08	838.286
47.1	772.618	47.1	881.886
47.12	763.327	47.12	728.157
47.14	662.758	47.14	729.63
47.16	798.849	47.16	811.485
47.18	664.537	47.18	741.305
47.2	666.385	47.2	833.419
47.22	632.553	47.22	856.397
47.24	695.839	47.24	844.601
47.26	660.752	47.26	749.928
47.28	762.966	47.28	768.745
47.3	658.216	47.3	833.899
47.32	647.531	47.32	759.259
47.34	691.983	47.34	848.205
47.36	775.941	47.36	731.04
47.38	724.849	47.38	733.261
47.4	723.665	47.4	801.048
47.42	683.57	47.42	719.289
47.44	784.983	47.44	783.629
47.46	759.869	47.46	818.235
47.48	691.437	47.48	694.465
47.5	739.255	47.5	719.337
47.52	685.364	47.52	734.31
47.54	738.398	47.54	832.896
47.56	690.504	47.56	715.22
47.58	615.073	47.58	783.348
47.6	747.228	47.6	768.03
47.62	768.238	47.62	795.619
47.64	744.246	47.64	743.074
47.66	655.152	47.66	749.795
47.68	707.279	47.68	791.912
47.7	723.467	47.7	771.24
47.72	677.1	47.72	804.606
47.74	767.834	47.74	650.77
47.76	621.002	47.76	654.785
47.78	739.441	47.78	810.921
47.8	716.339	47.8	799.028
47.82	708.061	47.82	863.716
47.84	724.762	47.84	778.109
47.86	623.394	47.86	747.606
47.88	676.343	47.88	824.299
47.9	588.464	47.9	795.49
47.92	657.791	47.92	774.211
47.94	648.48	47.94	723.398
47.96	705.228	47.96	720.175
47.98	579.816	47.98	741.411
48	632.681	48	720.149
48.02	674.512	48.02	682.101
48.04	600.133	48.04	708.7
48.06	609.342	48.06	674.546
48.08	680.578	48.08	726.162
48.1	707.877	48.1	820.357
48.12	627.91	48.12	704.596
48.14	688.82	48.14	792.833
48.16	667.508	48.16	816.484
48.18	736.306	48.18	706.73
48.2	640.427	48.2	795.245
48.22	767.635	48.22	697.532
48.24	598.327	48.24	774.666
48.26	594.313	48.26	829.311
48.28	778.012	48.28	706.358
48.3	614.013	48.3	781.197
48.32	680.693	48.32	660.377
48.34	708.589	48.34	766.249
48.36	741.028	48.36	717.357
48.38	690.469	48.38	706.64
48.4	628.937	48.4	804.727
48.42	760.525	48.42	747.752
48.44	640.9	48.44	620.669
48.46	675.481	48.46	727.934
48.48	673.099	48.48	717.283
48.5	698.78	48.5	732.218
48.52	614.56	48.52	786.483
48.54	711.038	48.54	746.698
48.56	732.982	48.56	650.172
48.58	683.111	48.58	721.78
48.6	715.964	48.6	699.602
48.62	715.242	48.62	764.385
48.64	618.208	48.64	737.015
48.66	605.491	48.66	657.44
48.68	638.962	48.68	691.036
48.7	700.546	48.7	748.97
48.72	736.293	48.72	730.361
48.74	622.695	48.74	722.728
48.76	593.094	48.76	710.861
48.78	710.71	48.78	714.246
48.8	620.853	48.8	681.094
48.82	591.168	48.82	766.075
48.84	586.43	48.84	710.849
48.86	681.8	48.86	762.319
48.88	695.651	48.88	834.754
48.9	598.45	48.9	780.562
48.92	714.26	48.92	786.535
48.94	704.236	48.94	748.007
48.96	693.035	48.96	745.237
48.98	650.466	48.98	792.663
49	692.09	49	684.613
49.02	661.989	49.02	758.307
49.04	610.068	49.04	741.578
49.06	659.162	49.06	712.525
49.08	591.924	49.08	707.089
49.1	652.043	49.1	713.068
49.12	707.883	49.12	716.038
49.14	735.403	49.14	806.782
49.16	659.36	49.16	751.833
49.18	672.539	49.18	749.229
49.2	714.333	49.2	713.671
49.22	631.798	49.22	728.756
49.24	590.914	49.24	784.157
49.26	616.771	49.26	738.614
49.28	566.054	49.28	619.67
49.3	618.926	49.3	710.563
49.32	561.901	49.32	773.786
49.34	594.119	49.34	843.118
49.36	659.965	49.36	646.518
49.38	603.174	49.38	698.336
49.4	749.238	49.4	735.444
49.42	647.348	49.42	658.642
49.44	593.892	49.44	724.477
49.46	690.113	49.46	637.562
49.48	651.65	49.48	615.939
49.5	651.116	49.5	751.638
49.52	677.888	49.52	698.28
49.54	706.786	49.54	708.767
49.56	626.355	49.56	745.199
49.58	621.824	49.58	697.879
49.6	639.669	49.6	713.205
49.62	719.646	49.62	681.856
49.64	701.284	49.64	714.687
49.66	656.167	49.66	732.178
49.68	697.882	49.68	834.382
49.7	590.51	49.7	715.575
49.72	618.481	49.72	686.96
49.74	595.726	49.74	724.753
49.76	651.165	49.76	732.146
49.78	633.467	49.78	751.396
49.8	684.289	49.8	713.185
49.82	689.499	49.82	712.025
49.84	719.339	49.84	656.348
49.86	580.784	49.86	735.621
49.88	669.655	49.88	804.644
49.9	598.302	49.9	815.322
49.92	615.453	49.92	632.797
49.94	620.523	49.94	693.075
[truncated: 2,003 more rows]

## Sheet: Fig. 2f
	Ag foil		Ag2S		Ag-MoS2
R (Å)	|FTk2χ(k)| Å-3	R (Å)	|FTk2χ(k)| Å-3	R (Å)	|FTk2χ(k)| Å-3
0	0.00321	0	0.02532	0	0.00434
0.03068	0.00319	0.03068	0.02485	0.03068	0.00411
0.06136	0.00319	0.06136	0.0235	0.06136	0.00349
0.09204	0.00337	0.09204	0.0215	0.09204	0.00271
0.12272	0.00385	0.12272	0.01924	0.12272	0.00245
0.1534	0.00462	0.1534	0.01734	0.1534	0.00337
0.18408	0.00556	0.18408	0.01657	0.18408	0.005
0.21476	0.00648	0.21476	0.01741	0.21476	0.0068
0.24544	0.00724	0.24544	0.01966	0.24544	0.00847
0.27612	0.00771	0.27612	0.0226	0.27612	0.00981
0.3068	0.00776	0.3068	0.02553	0.3068	0.01068
0.33748	0.00734	0.33748	0.02793	0.33748	0.01096
0.36816	0.00639	0.36816	0.02944	0.36816	0.01061
0.39884	0.00492	0.39884	0.02983	0.39884	0.00965
0.42951	0.00299	0.42951	0.029	0.42951	0.00828
0.46019	9.66736E-4	0.46019	0.02701	0.46019	0.00695
0.49087	0.00243	0.49087	0.02412	0.49087	0.00668
0.52155	0.00525	0.52155	0.02097	0.52155	0.00827
0.55223	0.00815	0.55223	0.01881	0.55223	0.01126
0.58291	0.01092	0.58291	0.01935	0.58291	0.01486
0.61359	0.01337	0.61359	0.02331	0.61359	0.01853
0.64427	0.01533	0.64427	0.02972	0.64427	0.0219
0.67495	0.01666	0.67495	0.03733	0.67495	0.02466
0.70563	0.01726	0.70563	0.04523	0.70563	0.02655
0.73631	0.01706	0.73631	0.05279	0.73631	0.0274
0.76699	0.01606	0.76699	0.05953	0.76699	0.02704
0.79767	0.01436	0.79767	0.06509	0.79767	0.02544
0.82835	0.01217	0.82835	0.0692	0.82835	0.02265
0.85903	0.00993	0.85903	0.0717	0.85903	0.019
0.88971	0.00852	0.88971	0.07251	0.88971	0.01526
0.92039	0.00895	0.92039	0.0717	0.92039	0.01334
0.95107	0.01112	0.95107	0.06946	0.95107	0.01555
0.98175	0.01403	0.98175	0.06615	0.98175	0.02135
1.01243	0.01684	1.01243	0.06228	1.01243	0.02878
1.04311	0.01903	1.04311	0.05855	1.04311	0.03659
1.07379	0.02024	1.07379	0.05573	1.07379	0.04399
1.10447	0.02021	1.10447	0.0545	1.10447	0.05035
1.13515	0.01876	1.13515	0.05517	1.13515	0.05514
1.16583	0.01578	1.16583	0.05753	1.16583	0.05792
1.1965	0.01128	1.1965	0.06087	1.1965	0.05828
1.22718	0.00537	1.22718	0.06437	1.22718	0.05598
1.25786	0.00234	1.25786	0.0672	1.25786	0.05091
1.28854	0.01037	1.28854	0.06873	1.28854	0.04334
1.31922	0.01929	1.31922	0.06852	1.31922	0.03448
1.3499	0.0285	1.3499	0.06635	1.3499	0.02822
1.38058	0.0375	1.38058	0.06235	1.38058	0.03226
1.41126	0.04578	1.41126	0.05705	1.41126	0.04792
1.44194	0.05284	1.44194	0.05178	1.44194	0.07024
1.47262	0.05819	1.47262	0.04889	1.47262	0.09631
1.5033	0.06137	1.5033	0.05136	1.5033	0.12471
1.53398	0.06207	1.53398	0.06064	1.53398	0.15446
1.56466	0.0601	1.56466	0.07567	1.56466	0.18472
1.59534	0.05558	1.59534	0.09451	1.59534	0.21471
1.62602	0.04909	1.62602	0.11555	1.62602	0.24366
1.6567	0.04234	1.6567	0.13757	1.6567	0.27084
1.68738	0.03898	1.68738	0.1596	1.68738	0.29558
1.71806	0.04374	1.71806	0.18084	1.71806	0.31728
1.74874	0.0573	1.74874	0.20062	1.74874	0.33544
1.77942	0.07666	1.77942	0.21832	1.77942	0.34964
1.8101	0.0991	1.8101	0.23345	1.8101	0.35961
1.84078	0.12278	1.84078	0.24562	1.84078	0.36519
1.87146	0.14631	1.87146	0.25453	1.87146	0.36637
1.90214	0.16849	1.90214	0.25999	1.90214	0.36327
1.93282	0.18818	1.93282	0.26195	1.93282	0.35612
1.9635	0.20437	1.9635	0.26043	1.9635	0.34528
1.99418	0.21612	1.99418	0.25558	1.99418	0.3312
2.02485	0.2226	2.02485	0.24764	2.02485	0.31441
2.05553	0.22315	2.05553	0.23692	2.05553	0.29549
2.08621	0.21727	2.08621	0.22381	2.08621	0.27503
2.11689	0.20467	2.11689	0.20872	2.11689	0.25362
2.14757	0.18526	2.14757	0.19211	2.14757	0.2318
2.17825	0.15922	2.17825	0.17443	2.17825	0.21003
2.20893	0.12696	2.20893	0.15613	2.20893	0.18869
2.23961	0.08931	2.23961	0.13761	2.23961	0.16805
2.27029	0.04821	2.27029	0.11923	2.27029	0.14829
2.30097	0.02151	2.30097	0.10132	2.30097	0.12955
2.33165	0.05857	2.33165	0.08413	2.33165	0.11195
2.36233	0.1089	2.36233	0.06794	2.36233	0.0958
2.39301	0.16086	2.39301	0.0531	2.39301	0.08168
2.42369	0.21223	2.42369	0.04024	2.42369	0.0707
2.45437	0.26149	2.45437	0.03079	2.45437	0.06453
2.48505	0.3073	2.48505	0.02722	2.48505	0.06458
2.51573	0.34844	2.51573	0.03061	2.51573	0.07074
2.54641	0.38385	2.54641	0.03843	2.54641	0.0813
2.57709	0.41265	2.57709	0.04791	2.57709	0.09422
2.60777	0.43415	2.60777	0.05761	2.60777	0.1079
2.63845	0.4479	2.63845	0.06682	2.63845	0.12114
2.66913	0.45367	2.66913	0.07506	2.66913	0.13309
2.69981	0.45148	2.69981	0.08202	2.69981	0.14307
2.73049	0.44157	2.73049	0.08741	2.73049	0.15059
2.76117	0.42441	2.76117	0.09102	2.76117	0.15527
2.79184	0.40068	2.79184	0.09269	2.79184	0.15688
2.82252	0.37123	2.82252	0.09232	2.82252	0.15534
2.8532	0.33703	2.8532	0.08985	2.8532	0.15069
2.88388	0.2992	2.88388	0.08535	2.88388	0.14312
2.91456	0.25891	2.91456	0.07892	2.91456	0.133
2.94524	0.21737	2.94524	0.07077	2.94524	0.12083
2.97592	0.17581	2.97592	0.06123	2.97592	0.10731
3.0066	0.13549	3.0066	0.05074	3.0066	0.09339
3.03728	0.09778	3.03728	0.03999	3.03728	0.08031
3.06796	0.0646	3.06796	0.03022	3.06796	0.06963
3.09864	0.04028	3.09864	0.02397	3.09864	0.06309
3.12932	0.03468	3.12932	0.02445	3.12932	0.06169
3.16	0.04671	3.16	0.03095	3.16	0.06478
3.19068	0.06227	3.19068	0.03991	3.19068	0.07046
3.22136	0.07564	3.22136	0.04914	3.22136	0.07671
3.25204	0.08544	3.25204	0.05759	3.25204	0.08202
3.28272	0.09144	3.28272	0.06475	3.28272	0.08543
3.3134	0.09384	3.3134	0.07031	3.3134	0.08637
3.34408	0.09302	3.34408	0.07413	3.34408	0.08455
3.37476	0.08953	3.37476	0.07613	3.37476	0.07988
3.40544	0.08393	3.40544	0.07635	3.40544	0.07247
3.43612	0.07685	3.43612	0.07488	3.43612	0.06253
3.4668	0.06888	3.4668	0.07188	3.4668	0.05042
3.49748	0.06059	3.49748	0.06754	3.49748	0.03656
3.52816	0.0525	3.52816	0.0621	3.52816	0.02147
3.55884	0.04504	3.55884	0.05582	3.55884	0.00592
3.58952	0.03858	3.58952	0.04897	3.58952	0.01078
3.62019	0.03337	3.62019	0.04178	3.62019	0.02632
3.65087	0.02955	3.65087	0.03451	3.65087	0.04106
3.68155	0.02711	3.68155	0.02735	3.68155	0.05445
3.71223	0.02591	3.71223	0.02046	3.71223	0.06605
3.74291	0.02571	3.74291	0.01396	3.74291	0.07554
3.77359	0.0262	3.77359	0.00794	3.77359	0.08265
3.80427	0.02709	3.80427	0.00283	3.80427	0.08723
3.83495	0.02809	3.83495	0.00395	3.83495	0.08923
3.86563	0.02894	3.86563	0.00866	3.86563	0.08868
3.89631	0.02941	3.89631	0.01334	3.89631	0.08573
3.92699	0.02927	3.92699	0.01788	3.92699	0.0806
3.95767	0.02837	3.95767	0.02223	3.95767	0.07359
3.98835	0.02658	3.98835	0.02638	3.98835	0.06506
4.01903	0.02388	4.01903	0.03024	4.01903	0.05545
4.04971	0.02029	4.04971	0.03371	4.04971	0.04524
4.08039	0.01594	4.08039	0.03667	4.08039	0.03497
4.11107	0.01112	4.11107	0.03898	4.11107	0.02538
4.14175	0.00666	4.14175	0.04053	4.14175	0.01765
4.17243	0.00564	4.17243	0.0412	4.17243	0.01395
4.20311	0.00951	4.20311	0.0409	4.20311	0.01548
4.23379	0.01452	4.23379	0.0396	4.23379	0.01953
4.26447	0.01928	4.26447	0.03728	4.26447	0.02355
4.29515	0.0233	4.29515	0.03397	4.29515	0.02654
4.32583	0.02631	4.32583	0.02974	4.32583	0.02818
4.35651	0.02817	4.35651	0.02472	4.35651	0.02843
4.38719	0.02888	4.38719	0.01903	4.38719	0.02744
4.41786	0.0286	4.41786	0.0129	4.41786	0.02554
4.44854	0.02777	4.44854	0.00663	4.44854	0.02323
4.47922	0.02715	4.47922	0.00267	4.47922	0.02128
4.5099	0.02781	4.5099	0.00756	4.5099	0.02062
4.54058	0.03066	4.54058	0.01358	4.54058	0.02188
4.57126	0.03592	4.57126	0.01925	4.57126	0.02491
4.60194	0.04312	4.60194	0.02429	4.60194	0.02903
4.63262	0.05154	4.63262	0.02854	4.63262	0.03351
4.6633	0.06045	4.6633	0.03187	4.6633	0.03777
4.69398	0.06927	4.69398	0.0342	4.69398	0.04144
4.72466	0.07746	4.72466	0.0355	4.72466	0.04422
4.75534	0.08459	4.75534	0.03576	4.75534	0.04597
4.78602	0.09029	4.78602	0.03503	4.78602	0.04656
4.8167	0.09428	4.8167	0.03336	4.8167	0.04598
4.84738	0.09635	4.84738	0.03089	4.84738	0.04426
4.87806	0.09638	4.87806	0.02775	4.87806	0.04147
4.90874	0.09436	4.90874	0.02414	4.90874	0.03776
4.93942	0.09034	4.93942	0.02028	4.93942	0.03331
4.9701	0.08449	4.9701	0.0165	4.9701	0.02833
5.00078	0.07706	5.00078	0.01325	5.00078	0.02315
5.03146	0.06842	5.03146	0.01124	5.03146	0.01821
5.06214	0.05904	5.06214	0.01107	5.06214	0.01431
5.09282	0.0496	5.09282	0.01255	5.09282	0.01267
5.1235	0.04103	5.1235	0.01487	5.1235	0.01402
5.15418	0.03465	5.15418	0.01735	5.15418	0.01742
5.18486	0.03193	5.18486	0.01962	5.18486	0.02164
5.21553	0.03334	5.21553	0.02149	5.21553	0.02598
5.24621	0.03764	5.24621	0.02286	5.24621	0.03013
5.27689	0.0431	5.27689	0.02371	5.27689	0.03395
5.30757	0.04842	5.30757	0.02403	5.30757	0.03739
5.33825	0.05286	5.33825	0.02384	5.33825	0.04044
5.36893	0.056	5.36893	0.02321	5.36893	0.04312
5.39961	0.05762	5.39961	0.02216	5.39961	0.04546
5.43029	0.05766	5.43029	0.02078	5.43029	0.04752
5.46097	0.05612	5.46097	0.01912	5.46097	0.04932
5.49165	0.05311	5.49165	0.01725	5.49165	0.05093
5.52233	0.04879	5.52233	0.01523	5.52233	0.05239
5.55301	0.04336	5.55301	0.01313	5.55301	0.05376
5.58369	0.03707	5.58369	0.01101	5.58369	0.0551
5.61437	0.03017	5.61437	0.00896	5.61437	0.05645
5.64505	0.02295	5.64505	0.00708	5.64505	0.05787
5.67573	0.01574	5.67573	0.00557	5.67573	0.05941
5.70641	0.00907	5.70641	0.00471	5.70641	0.06108
5.73709	0.00505	5.73709	0.00474	5.73709	0.06291
5.76777	0.0078	5.76777	0.00548	5.76777	0.06487
5.79845	0.01282	5.79845	0.00653	5.79845	0.06691
5.82913	0.01756	5.82913	0.00762	5.82913	0.06897
5.85981	0.02159	5.85981	0.00859	5.85981	0.07096
5.89049	0.02476	5.89049	0.00935	5.89049	0.07277
5.92117	0.02706	5.92117	0.00988	5.92117	0.0743
5.95185	0.0285	5.95185	0.01014	5.95185	0.07544
5.98253	0.02912	5.98253	0.01014	5.98253	0.07611
6.0132	0.02901	6.0132	0.00988	6.0132	0.07623
6.04388	0.02827	6.04388	0.00941	6.04388	0.07575
6.07456	0.027	6.07456	0.00874	6.07456	0.07466
6.10524	0.02531	6.10524	0.00794	6.10524	0.07295
6.13592	0.02333	6.13592	0.00705	6.13592	0.07066
6.1666	0.02117	6.1666	0.00616	6.1666	0.06788
6.19728	0.01894	6.19728	0.0053	6.19728	0.06469
6.22796	0.01674	6.22796	0.00454	6.22796	0.06122
6.25864	0.01469	6.25864	0.00391	6.25864	0.05764
6.28932	0.01288	6.28932	0.00338	6.28932	0.05411
6.32	0.01139	6.32	0.00292	6.32	0.05082
6.35068	0.01029	6.35068	0.00248	6.35068	0.04794
6.38136	0.00963	6.38136	0.00204	6.38136	0.04564
6.41204	0.00935	6.41204	0.00174	6.41204	0.04401
6.44272	0.00937	6.44272	0.00191	6.44272	0.04308
6.4734	0.00958	6.4734	0.00272	6.4734	0.04277
6.50408	0.00985	6.50408	0.00399	6.50408	0.04297
6.53476	0.01009	6.53476	0.00554	6.53476	0.0435
6.56544	0.01023	6.56544	0.00727	6.56544	0.0442
6.59612	0.01022	6.59612	0.0091	6.59612	0.04492
6.6268	0.01003	6.6268	0.01098	6.6268	0.04551
6.65748	0.00965	6.65748	0.01282	6.65748	0.0459
6.68816	0.00907	6.68816	0.01457	6.68816	0.04602
6.71884	0.00828	6.71884	0.01618	6.71884	0.04584
6.74952	0.00729	6.74952	0.01759	6.74952	0.04533
6.7802	0.00614	6.7802	0.01877	6.7802	0.04452
6.81087	0.00484	6.81087	0.0197	6.81087	0.04341
6.84155	0.00343	6.84155	0.02035	6.84155	0.04202
6.87223	0.00201	6.87223	0.02074	6.87223	0.04039
6.90291	0.00108	6.90291	0.02088	6.90291	0.03854
6.93359	0.00193	6.93359	0.02079	6.93359	0.0365
6.96427	0.00343	6.96427	0.02051	6.96427	0.0343
6.99495	0.00498	6.99495	0.0201	6.99495	0.03197
7.02563	0.00649	7.02563	0.01959	7.02563	0.02953
7.05631	0.0079	7.05631	0.01905	7.05631	0.02699
7.08699	0.00917	7.08699	0.01852	7.08699	0.02438
7.11767	0.01027	7.11767	0.01803	7.11767	0.02169
7.14835	0.01117	7.14835	0.01761	7.14835	0.01896
7.17903	0.01184	7.17903	0.01728	7.17903	0.01618
7.20971	0.01228	7.20971	0.01702	7.20971	0.01337
7.24039	0.01247	7.24039	0.01682	7.24039	0.01057
7.27107	0.01241	7.27107	0.01667	7.27107	0.00784
7.30175	0.01209	7.30175	0.01653	7.30175	0.00536
7.33243	0.01155	7.33243	0.01639	7.33243	0.00374
7.36311	0.01079	7.36311	0.01623	7.36311	0.00418
7.39379	0.00988	7.39379	0.01604	7.39379	0.0062
7.42447	0.00888	7.42447	0.0158	7.42447	0.00872
7.45515	0.0079	7.45515	0.0155	7.45515	0.01132
7.48583	0.00711	7.48583	0.01513	7.48583	0.01386
7.51651	0.00669	7.51651	0.01468	7.51651	0.01627
7.54719	0.00681	7.54719	0.01413	7.54719	0.0185
7.57787	0.00748	7.57787	0.01349	7.57787	0.0205
7.60854	0.00854	7.60854	0.01275	7.60854	0.02224
7.63922	0.00982	7.63922	0.01192	7.63922	0.02369
7.6699	0.01116	7.6699	0.01103	7.6699	0.02483
7.70058	0.01245	7.70058	0.01013	7.70058	0.02566
7.73126	0.0136	7.73126	0.00928	7.73126	0.02617
7.76194	0.01456	7.76194	0.00859	7.76194	0.02638
7.79262	0.01528	7.79262	0.00816	7.79262	0.02629
7.8233	0.01573	7.8233	0.00809	7.8233	0.02594
7.85398	0.01589	7.85398	0.00838	7.85398	0.02537
7.88466	0.01575	7.88466	0.00897	7.88466	0.0246
7.91534	0.01533	7.91534	0.00974	7.91534	0.0237
7.94602	0.01463	7.94602	0.01056	7.94602	0.0227
7.9767	0.01369	7.9767	0.01131	7.9767	0.02166
8.00738	0.01253	8.00738	0.01191	8.00738	0.02061
8.03806	0.0112	8.03806	0.0123	8.03806	0.01961
8.06874	0.00976	8.06874	0.01241	8.06874	0.01868
8.09942	0.00828	8.09942	0.01224	8.09942	0.01785
8.1301	0.00686	8.1301	0.01176	8.1301	0.01715
8.16078	0.00562	8.16078	0.01099	8.16078	0.01659
8.19146	0.00473	8.19146	0.00995	8.19146	0.01616
8.22214	0.00437	8.22214	0.00868	8.22214	0.01588
8.25282	0.00454	8.25282	0.00723	8.25282	0.01572
8.2835	0.00506	8.2835	0.00568	8.2835	0.0157
8.31418	0.00568	8.31418	0.00413	8.31418	0.01579
8.34486	0.00626	8.34486	0.00277	8.34486	0.016
8.37554	0.0067	8.37554	0.00207	8.37554	0.01631
8.40621	0.00696	8.40621	0.00244	8.40621	0.01671
8.43689	0.007	8.43689	0.00334	8.43689	0.01718
8.46757	0.00684	8.46757	0.00422	8.46757	0.01771
8.49825	0.00649	8.49825	0.00488	8.49825	0.01827
8.52893	0.00599	8.52893	0.00523	8.52893	0.01885
8.55961	0.00537	8.55961	0.00523	8.55961	0.01943
8.59029	0.00472	8.59029	0.00486	8.59029	0.01996
8.62097	0.00414	8.62097	0.00411	8.62097	0.02044
8.65165	0.00375	8.65165	0.00303	8.65165	0.02084
8.68233	0.00367	8.68233	0.00169	8.68233	0.02112
8.71301	0.00393	8.71301	9.77186E-4	8.71301	0.02128
8.74369	0.00443	8.74369	0.00252	8.74369	0.02128
8.77437	0.00504	8.77437	0.00462	8.77437	0.02112
8.80505	0.00565	8.80505	0.0069	8.80505	0.02079
8.83573	0.0062	8.83573	0.00924	8.83573	0.02029
8.86641	0.00662	8.86641	0.01155	8.86641	0.01965
8.89709	0.00691	8.89709	0.01378	8.89709	0.0189
8.92777	0.00704	8.92777	0.01584	8.92777	0.01811
8.95845	0.00701	8.95845	0.01769	8.95845	0.01736
8.98913	0.00683	8.98913	0.01927	8.98913	0.01676
9.01981	0.00652	9.01981	0.02053	9.01981	0.01643
9.05049	0.00608	9.05049	0.02146	9.05049	0.0165
9.08117	0.00556	9.08117	0.02204	9.08117	0.01701
9.11185	0.00499	9.11185	0.02225	9.11185	0.01797
9.14253	0.00441	9.14253	0.02212	9.14253	0.01929
9.17321	0.00386	9.17321	0.02168	9.17321	0.02088
9.20388	0.0034	9.20388	0.02094	9.20388	0.02259
9.23456	0.00307	9.23456	0.01998	9.23456	0.02432
9.26524	0.00289	9.26524	0.01883	9.26524	0.02597
9.29592	0.00286	9.29592	0.01758	9.29592	0.02744
9.3266	0.00292	9.3266	0.01631	9.3266	0.02868
9.35728	0.00301	9.35728	0.01508	9.35728	0.02963
9.38796	0.00308	9.38796	0.01399	9.38796	0.03029
9.41864	0.0031	9.41864	0.0131	9.41864	0.03065
9.44932	0.00305	9.44932	0.01246	9.44932	0.03074
9.48	0.00292	9.48	0.01209	9.48	0.0306
9.51068	0.00271	9.51068	0.01195	9.51068	0.03029
9.54136	0.00243	9.54136	0.012	9.54136	0.02992
9.57204	0.00211	9.57204	0.01215	9.57204	0.02958
9.60272	0.00178	9.60272	0.01235	9.60272	0.02938
9.6334	0.00152	9.6334	0.01253	9.6334	0.02941
9.66408	0.00141	9.66408	0.01267	9.66408	0.02974
9.69476	0.00153	9.69476	0.01274	9.69476	0.03041
9.72544	0.00183	9.72544	0.01275	9.72544	0.03141
9.75612	0.00223	9.75612	0.01269	9.75612	0.03269
9.7868	0.00267	9.7868	0.01261	9.7868	0.0342
9.81748	0.0031	9.81748	0.01251	9.81748	0.03584
9.84816	0.00349	9.84816	0.01242	9.84816	0.03753
9.87884	0.00383	9.87884	0.01238	9.87884	0.03922
9.90952	0.0041	9.90952	0.0124	9.90952	0.04082
9.9402	0.00431	9.9402	0.01248	9.9402	0.04231
9.97088	0.00443	9.97088	0.01264	9.97088	0.04365

## Sheet: Fig. 3a
	Ag-MoS2		MoS2		W-MoS2
Potential (vs. RHE)	1/C2 (109/F2)	Potential (vs. RHE)	1/C2 (109/F2)	Potential (vs. RHE)	1/C2 (109/F2)
1.56	3.94802	1.06	3.94802	0.7	3.0157
1.51	3.95	1.01	3.95	0.65	5.6696
1.46	3.95152	0.96	3.95152	0.6	7.12841
1.41	3.95505	0.91	3.95505	0.55	7.53639
1.36	3.95865	0.86	3.95865	0.5	9.00111
1.31	3.96823	0.81	3.96823	0.45	16.6898
1.26	3.97314	0.76	3.97314	0.4	49.5549
1.21	3.9849	0.71	3.9849	0.35	196.122
1.16	4.0221	0.66	4.0221	0.3	427.482
1.11	4.04615	0.61	4.04615	0.25	486.456
1.06	4.0955	0.56	4.0955	0.2	482.608
1.01	4.14659	0.51	4.14659	0.15	468.59
0.96	4.20941	0.46	4.20941	0.1	455.721
0.91	4.27205	0.41	4.27205	0.05	444.622
0.86	4.35678	0.36	4.35678	0	434.399
0.81	4.44507	0.31	4.44507	-0.05	423.064
0.76	4.53782	0.26	4.53782	-0.1	411.74
0.71	4.63386	0.21	4.63386	-0.15	399.036
0.66	4.72849	0.16	4.72849	-0.2	385.345
0.61	4.82647	0.11	4.82647	-0.25	370.336
0.56	4.9041	0.06	4.9041	-0.3	354.089
0.51	4.97263	0.01	4.97263	-0.35	337.349
0.46	5.02136	-0.04	5.02136	-0.4	320.162
0.41	5.04971	-0.09	5.04971	-0.45	303.003
0.36	5.08392	-0.14	5.08392	-0.5	285.264
0.2	2.23424			-0.55	266.69
0.15	2.12333			-0.6	247.101
0.1	2.0097			-0.65	225.046
0.05	1.87575			-0.7	199.368
-2.77556e-17	1.71576			-0.75	175.692
-0.05	1.59299			-0.8	158.92
-0.1	1.52959			-0.85	145.438
-0.15	1.46651			-0.9	134.486
-0.2	1.39269			-0.95	125.695
-0.25	1.32739			-1	119.014
-0.3	1.24329
-0.35	1.12348

## Sheet: Fig. 3b
	Ag-MoS2		MoS2		W-MoS2
Potential (vs. RHE)	C (μF cm-2)	Potential (vs. RHE)	C (μF cm-2)	Potential (vs. RHE)	C (μF cm-2)
0.2	14.103	0.2	51.1025	0.2	93.0138
0.21	13.9335	0.21	50.7978	0.21	92.7269
0.22	13.3672	0.22	50.122	0.22	92.5222
0.23	13.5726	0.23	49.9238	0.23	92.4157
0.24	13.0679	0.24	49.8228	0.24	92.1722
0.25	12.6001	0.25	49.3167	0.25	91.8614
0.26	12.6289	0.26	49.168	0.26	91.6398
0.27	12.3668	0.27	48.8045	0.27	91.5974
0.28	12.202	0.28	48.317	0.28	91.1373
0.29	11.8949	0.29	48.1082	0.29	90.6215
0.3	12.162	0.3	47.6458	0.3	90.4902
0.31	11.5149	0.31	47.2191	0.31	89.8864
0.32	11.5055	0.32	47.1814	0.32	89.745
0.33	10.8778	0.33	46.6713	0.33	89.1557
0.34	10.7413	0.34	46.0864	0.34	88.9117
0.35	10.7292	0.35	46.0111	0.35	88.5528
0.36	10.3333	0.36	45.8012	0.36	88.2578
0.37	10.297	0.37	45.4976	0.37	87.9644
0.38	10.1437	0.38	45.2564	0.38	87.5352
0.39	10.099	0.39	45.0636	0.39	87.0249
0.4	9.71501	0.4	44.7527	0.4	86.5778
0.41	9.67741	0.41	44.3347	0.41	86.4038
0.42	9.58109	0.42	44.1094	0.42	86.0158
0.43	9.15694	0.43	43.9936	0.43	85.6374
0.44	8.91851	0.44	43.9106	0.44	85.3363
0.45	9.19744	0.45	43.4582	0.45	85.1158
0.46	8.6412	0.46	43.7345	0.46	84.7225
0.47	8.62764	0.47	43.6233	0.47	84.5476
0.48	8.78272	0.48	43.3869	0.48	84.348
0.49	8.69286	0.49	42.918	0.49	84.0037
0.5	8.33584	0.5	42.8353	0.5	83.7152
0.51	8.20061	0.51	42.4733	0.51	83.3829
0.52	8.05028	0.52	42.4705	0.52	83.0258
0.53	7.91856	0.53	41.8065	0.53	82.9894
0.54	7.87662	0.54	41.5442	0.54	82.7534
0.55	7.68094	0.55	41.8343	0.55	82.2396
0.56	7.69396	0.56	41.1268	0.56	81.9861
0.57	7.72941	0.57	41.0352	0.57	81.8157
0.58	7.81965	0.58	41.161	0.58	81.5703
0.59	7.84619	0.59	40.8152	0.59	81.2633
0.6	7.95842	0.6	40.8522	0.6	81.0551
0.61	8.05003	0.61	40.6423	0.61	80.8064
0.62	8.15674	0.62	40.7354	0.62	80.6953
0.63	8.38821	0.63	40.2189	0.63	80.5748
0.64	8.68359	0.64	40.0796	0.64	80.4835
0.65	9.00863	0.65	40.44	0.65	80.4146
0.66	9.22917	0.66	40.5608	0.66	80.3432
0.67	9.59447	0.67	40.6694	0.67	80.3034
0.68	10.0448	0.68	40.8967	0.68	80.2809
0.69	10.7272	0.69	41.0054	0.69	80.2994
0.7	11.3028	0.7	41.6034	0.7	80.3251
0.71	12.0495	0.71	41.7552	0.71	80.3651
0.72	12.668	0.72	42.1371	0.72	80.3897
0.73	13.547	0.73	42.3657	0.73	80.4975
0.74	14.2044	0.74	42.6687	0.74	80.6082
0.75	14.654	0.75	43.0941	0.75	80.7121
0.76	15.648	0.76	44.0788	0.76	81.0241
0.77	16.9917	0.77	44.884	0.77	81.2943
0.78	17.6293	0.78	45.8597	0.78	81.8764
0.79	18.6184	0.79	46.7218	0.79	82.8432
0.8	19.6375	0.8	48.327	0.8	84.0285
0.81	20.3372	0.81	49.1857	0.81	85.2332
0.82	21.5856	0.82	50.8287	0.82	87.5411
0.83	22.0023	0.83	52.3147	0.83	89.3824
0.84	23.0383	0.84	54.3235	0.84	91.1659
0.85	23.8531	0.85	56.676	0.85	92.9297
0.86	24.6741	--		0.86	94.6754
0.87	26.3014	--		0.87	96.0669
0.88	27.8514			0.88	97.9094
0.89	29.2428			0.89	98.563
0.9	30.6686			0.9	101.205
0.91	32.0464			0.91	104.255
0.92	34.4115			0.92	107.64
--	--			0.93	109.509
--	--			0.94	109.722
--	--			0.95	110.319
				0.96	110.828
				0.97	112.185
				0.98	119.462
				0.99	115.684
				1	118.576
				1.01	119.258
				1.02	122.507
				1.03	124.636
				1.04	125.369

## Sheet: Fig. 3c
	Ag-MoS2	MoS2	W-MoS2
Capacitance (μC cm-2)	9.54	32.45	50.92

## Sheet: Fig. 3d
	Ag-MoS2		MoS2		W-MoS2
Potential (vs. RHE)	Intensity of NO3‒ peak (a.u.)	Potential (vs. RHE)	Intensity of NO3‒ peak (a.u.)	Potential (vs. RHE)	Intensity of NO3‒ peak (a.u.)
0.4	2294.98	0.4	844.568	0.4	803.23
0.2	2635.78	0.2	1255.68	0.2	980.072
0	3042.6	0	1584.77	0	1160.77
-0.2	3365.38	-0.2	1638.65	-0.2	1378.81
-0.4	3607.57	-0.4	1701.42	-0.4	1360.47
-0.6	4148.46	-0.6	1966.54	-0.6	1528.1

## Sheet: Fig. 3e
	W-MoS2	MoS2	Ag-MoS2
Frequency (Hz)	Phase angle (degree)	Phase angle (degree)	Phase angle (degree)
1000000	78.4639	78.6578	79.3807
794328	75.6011	75.8297	76.7614
630957	72.0986	72.3682	73.5378
501187	67.8788	68.1941	69.6239
398107	62.9061	63.2677	64.9635
316228	57.2217	57.624	59.5627
251189	50.9746	51.4044	53.5247
199526	44.426	44.8632	47.0681
158489	37.9072	38.3292	40.504
125892	31.7422	32.1294	34.1697
100000	26.1744	26.514	28.3478
79432.8	21.3325	21.6194	23.2141
63095.7	17.2418	17.4768	18.8323
50118.7	13.857	14.0444	15.1811
39810.7	11.0962	11.2419	12.1899
31622.8	8.86624	8.97618	9.76786
25118.9	7.07666	7.15645	7.82238
19952.6	5.64681	5.70124	6.26856
15848.9	4.5079	4.54096	5.03292
12589.2	3.60288	3.61779	4.05396
10000	2.88519	2.88451	3.28123
7943.28	2.31726	2.30298	2.67392
6309.57	1.86895	1.84261	2.19928
5011.87	1.5162	1.47899	1.83117
3981.07	1.23988	1.19266	1.54882
3162.28	1.0248	0.96823	1.33582
2511.89	0.85893	0.7935	1.17921
1995.26	0.7328	0.65887	1.06883
1584.89	0.63893	0.5568	0.99677
1258.92	0.57151	0.48142	0.95691
1000	0.52599	0.42822	0.94456
794.328	0.49891	0.39376	0.9562
630.957	0.48764	0.37551	0.98925
501.187	0.49027	0.37168	1.04186
398.107	0.50544	0.38111	1.11283
316.228	0.5323	0.40317	1.20145
251.189	0.57043	0.43771	1.30741
199.526	0.61974	0.48502	1.43072
158.489	0.68053	0.5458	1.57168
125.892	0.75338	0.62116	1.73077
100	0.83922	0.71259	1.90861
79.4328	0.9393	0.82201	2.10593
63.0957	1.0552	0.95177	2.32349
50.1187	1.18892	1.10469	2.56202
39.8107	1.34285	1.28408	2.82216
31.6228	1.51988	1.49381	3.10437
25.1189	1.72348	1.7383	3.40889
19.9526	1.95777	2.02262	3.73558
15.8489	2.22766	2.35244	4.0839
12.5892	2.53897	2.73412	4.45273
10	2.89861	3.17463	4.8403
7.94328	3.31479	3.68151	5.24412
6.30957	3.79724	4.26273	5.6608
5.01187	4.35746	4.92648	6.08607
3.98107	5.00904	5.6808	6.51473
3.16228	5.76796	6.53311	6.94061
2.51189	6.65287	7.48949	7.35673
1.99526	7.68537	8.55376	7.75539
1.58489	8.89005	9.72636	8.12841
1.25893	10.2943	11.003	8.46739
1	11.9276	12.373	8.76414
0.79433	13.8198	13.8185	9.01097
0.63096	15.9981	15.3125	9.20116
0.50119	18.4817	16.8192	9.32933
0.39811	21.274	18.2942	9.39173
0.31623	24.3516	19.6863	9.38651
0.25119	27.6515	20.9406	9.31384
0.19953	31.0591	22.0024	9.17585
0.15849	34.402	22.8218	8.97656
0.12589	37.4562	23.3583	8.72157
0.1	39.3172	23.5843	8.41777
0.07943	40.147	23.3583	8.12841
0.0631	40.7456	22.8218	7.75539
0.05012	41.1995	22.0024	7.45673
0.03981	40.7456	20.9406	6.84061
0.03162	40.147	19.6863	6.51473
0.02512	39.3172	18.2942	6.08607
0.01995	37.4562	16.8192	5.7708
0.01585	34.402	15.3125	5.34412
0.01259	31.0591	13.8185	4.8403
0.01	27.6515	12.373	4.35273

## Sheet: Fig. 3f
	W-MoS2		MoS2		Ag-MoS2
Potential (vs. RHE)	Concentration of NO3− (μg mL-1)	Error bar	Concentration of NO3− (μg mL-1)	Error bar	Concentration of NO3− (μg mL-1)	Error bar
-0.2	0.02542	0.00579	0.08023	0.00361	0.76156	0.08578
-0.4	0.03453	0.00809	0.11735	0.00497	1.50756	0.10267
-0.6	0.04845	0.01278	0.15811	0.02947	2.01422	0.15778
-0.8	0.06419	0.02477	0.21373	0.04646	1.87133	0.132
-1	0.07189	0.02247	0.17635	0.03314	1.56933	0.10578

## Sheet: Fig. 5a
	W-MoS2				MoS2				Ag-MoS2
Potential (vs. RHE)	NH3 FE (%)	Error bar	NH3 yield rate (mg h-1 cm-2)	Error bar	NH3 FE (%)	Error bar	NH3 yield rate (mg h-1 cm-2)	Error bar	NH3 FE (%)	Error bar	NH3 yield rate (mg h-1 cm-2)	Error bar
-0.2	19.5477	1.84	1.58	0.2	26.0521	2.88	2.3	0.96664	68.5908	2.34	6.4	0.59059
-0.4	29.2439	2.08	3.56	0.51923	51.7925	3.08	5.54	1.09581	80.0859	2.75	10.02	1.43527
-0.6	31.68	2.45	4.4	0.38053	56.0834	3.26	7.68	0.51614	99.6688	2.97	15.74	0.87681
-0.8	27.8416	1.57	5.48	0.76577	53.7928	2.51	10.42	0.58856	85.3808	3.26	17.62	1.05792
-1	23.5055	2.06	6.14	0.70711	42.8232	2.73	12.18	0.76053	71.0613	2.94	20.06	0.93124

## Sheet: Fig. 5b
	Ag-MoS2	MoS2	W-MoS2
Potential (vs. RHE)	Current density (mA cm-2)	Current density (mA cm-2)	Current density (mA cm-2)
-0.2	-111	-106	-96
-0.4	-152	-130	-128
-0.6	-195	-168	-160
-0.8	-250	-230	-216
-1	-340	-320	-310

[truncated: 106 more sheets: Fig. 5c, Fig. 5d, Fig. 5e, Fig. 5f, Fig. 5h, Fig. 6a, Fig. 6b, Fig. 6c, Fig. 6d, Fig. 6e, Supplementary Fig. 5a, Supplementary Fig. 5b, Supplementary Fig. 5c, Supplementary Fig. 6a, Supplementary Fig. 6b, Supplementary Fig. 7, Supplementary Fig. 8, Supplementary Fig. 9d, Supplementary Fig. 9e, Supplementary Fig. 9f …]
